# Supplementary material for: Systematic classification of non-coding RNAs by epigenomic similarity
Source: BMC Bioinformatics. 2013 Oct 9;14(Suppl 14):S2. doi: 10.1186/1471-2105-14-S14-S2 (PMC3851203; doi:10.1186/1471-2105-14-S14-S2)
Supplement: Additional file 3 — Brief description of the known roles of histone modification marks [file 1471-2105-14-S14-S2-S3.xlsx]

## Sheet: Table S3
Supplemental Table 3. Brief description of the known roles of histone modification marks.
Epigenomic Element	Alias	Description	Disease Associations
H3k4me1	Histone 3 monomethylated lysine 4	Localized to transcription start sites of genes and is linked to active transcription.	Diabetes
H3k4me2	Histone 3 dimethylated lysine 4	Localized to transcription start sites of genes and is linked to active transcription.	Lung, prostate and kidney cancer
H3k4me3	Histone 3 trimethylated lysine 4	Localized to transcription start sites of genes and is linked to active transcription. Important for the elongation of HLA-DRA genes and in mice, maintaining the poised state of stem cells for activation or repression.	Alzheimer's disease, atherosclerosis and gastric cancer
H3k9me1	Histone 3 monomethylated lysine 9	Heterochromatin formation and gene silencing. Evidence for potential in transcriptional activation as has been reported to be enriched in active promoters surrounding the TSS.
H3k9me3	Histone 3 trimethylated lysine 9	Heterochromatin formation and gene silencing. Roles in transcription activation. Important for the elongation of MHC II HLA DRA genes.	Diabetes, Fragile-X syndrome, Acute myeloid leukemia, idiopathic pulmonary fibrosis, facioscapulohumeral dystrophy, melanoma, chronic lymphocytic leukemia (CLL), Acute meyloid leukemia, prostate cancer
H3k9ac	Histone 3 acetylated lysine 9	Localization near the TSS is essential for transcription activation. Important for immune response in interferon gamma transcription. Important for MHC II HLA DRA gene elongation. Helps in DNA damage repair by recruitment of damage repair machinery.	Pituitary adenomas, lung cancer, fatty liver disease
H3k27me3	Histone 3 trimethylated lysine 27	Gene repression. Roles in imprinted and random X inactivation. Important for the commitment to the neural lineage. In mice it is important for maintaining the poised state of stem cells for activation or repression.	Epithelial ovarian cancer, Fragile X syndrome, T cell leukemia/lymphoma, hepatocellular carcinoma/lung cancer, malignant pleural mesothelioma, breast cancer, colon cancer,
H3k27ac	Histone 3 acetylated lysine 27	Localizes to the TSS's of active and poised genes.
H3k36me3	Histone 3 trimethylated lysine 36	Associates with actively transcribed region TSSs. Restricts H3k27 methylation.
H3k79me2	Histone 3 dimethylated lysine 79	Dimethylation of H3k79 fluxes and is cell cycle dependent.	leukemia
H4k20me1	Histone 4 monomethylated lysine 20	Coordinates with H3k9 to mark regions of silent chromatin.
CTCF	CCCTC-Binding Factor	Insulator binding protein that can regulate imprinted expression by binding DNA insulators and blocking communication between promoters and downstream enhancers	breast cancer, prostate cancer, and Wilms' tumors
H2az	H2A Histone Family Member Z (H2AFZ)	Enriched upstream and downstream of TSS's and at insulators.
