# Supplementary material for: Systematic classification of non-coding RNAs by epigenomic similarity
Source: BMC Bioinformatics. 2013 Oct 9;14(Suppl 14):S2. doi: 10.1186/1471-2105-14-S14-S2 (PMC3851203; doi:10.1186/1471-2105-14-S14-S2)
Supplement: Additional file 4 — Enrichment matrix for the different ncRNA classes. Rows show cell type specific epigenomic marks, except for the transcription factor binding sites (data combined from multiple cell lines). -log10(p.adjusted for multiple testing) values are shown. Red font highlights epigenomic marks enriched at p.adj < 0.01. Green font and a "-" sign highlight depleted epigenomic marks at p.adj < 0.01. Rows containing no statistically significant values in at least one ncRNA class are removed for clarity. [file 1471-2105-14-S14-S2-S4.xlsx]

## Sheet: Table S4
Supplemental Table 4. Enrichment matrix for the different ncRNA classes. Rows show cell type specific epigenomic marks, except for the transcription factor binding sites (data combined from multiple cell lines). -log10(p.adjusted for multiple testing) values are shown. Red font highlights epigenomic marks enriched at p.adj < 0.01. Green font and a "-" sign highlights depleted epigenomic marks at …
Cell line	Epigenomic mark	7SK	CD.box	HACA.box	SRP.RNA	Y.RNA	lncRNA	miRNA	piRNA	pri.miRNA	rRNA	scaRNA	snRNA	snoRNA	spliceosomal	tRNA
GM12878	1_Active_Promoter	-2.38615	3.86738	-0.123888	-7.04134	-4.52234	1.92767	2.19008	-16.8334	2.73019	-3.44874	0.3356	-0.720686	2.63802	-4.34412	11.6157
GM12878	2_Weak_Promoter	-1.06935	1.38862	0.852539	-4.48841	-1.54049	1.09678	0.458367	-12.6704	0.401667	-1.04244	-0.501727	-0.904975	1.9187	-4.80039	16.3009
GM12878	3_Poised_Promoter	-0.805092	-1.34605	-0.804579	-1.23424	-1.47501	1.97952	0.54195	-3.11208	1.0864	0.609275	0	-2.4677	-1.59921	-0.901253	6.23264
GM12878	4_Strong_Enhancer	-0.321758	2.43319	1.26139	-0.659688	-0.137207	0.986801	0.378354	-4.96595	0.248667	-2.59703	0	0.214397	2.95718	-1.4662	-0.943716
GM12878	5_Strong_Enhancer	-0.385115	-0.152127	-0.152221	0	1.33481	0.185189	0.115254	-2.58116	0.775249	0	0	0.352897	-0.332591	0.585441	-2.18768
GM12878	6_Weak_Enhancer	-0.100263	-1.16349	-0.198007	0.191453	-0.137207	0.444239	1.68819	-6.29491	1.75179	-0.0931025	-0.501727	-1.232	-0.687982	-0.467327	2.81614
GM12878	7_Weak_Enhancer	0.29625	-0.755941	-0.312869	3.74934	1.20919	0.282116	-0.0683744	-1.74056	0.0407735	0	0	-0.0911902	-1.01229	0.259225	-1.45176
GM12878	9_Txn_Transition	-0.810612	0.859555	2.01461	0.186556	-0.208863	0.132984	0.364895	-0.959975	0.318431	-1.14702	0	0.317485	1.99623	-2.44495	-4.40234
GM12878	10_Txn_Elongation	-1.88482	0.164986	2.17584	0.425237	2.0464	-0.91413	1.5122	-23.2969	0.337468	-0.644899	1.65017	1.41834	2.86983	0.130646	-7.98868
GM12878	11_Weak_Txn	-0.258179	-1.27084	-0.116824	4.58164	2.68368	-0.0529245	0.729579	-11.0452	0.943746	-0.506684	-0.23155	0.813623	-1.03315	1.74576	-7.62324
GM12878	12_Repressed	0.0645269	-1.59619	-3.05038	-1.53816	-1.4988	4.96277	0.303992	17.1613	0.456573	-0.785305	-0.81449	-7.46648	-3.96395	-3.44904	0.170804
GM12878	13_Heterochrom/lo	5.53301	-1.16194	-1.58383	0.858975	-0.348157	-4.52344	-9.2402	17.3823	-5.09165	5.23473	-0.621659	0.9374	-2.25321	3.76038	-3.85384
GM12878	14_Repetitive/CNV	-0.49904	-0.804401	-0.804579	-0.746822	-1.59959	-0.49928	-0.210107	1.63634	-0.107307	0	0	-2.14303	-1.34405	-1.15417	4.5101
H1hESC	1_Active_Promoter	-1.96779	1.46034	0	-4.7268	-5.00377	2.13077	2.40769	-12.0945	2.44033	-3.73858	0.189305	-0.0270946	1.08997	-0.66858	4.3212
H1hESC	2_Weak_Promoter	-2.44831	0.117578	-0.143437	-6.05507	-4.70101	1.23322	0.531117	-15.3435	0.903882	-2.85434	0.189305	-4.45003	0.134517	-9.00592	41.3968
H1hESC	3_Poised_Promoter	-0.594838	-2.58774	-2.19931	-4.05264	-2.78438	6.70814	6.51459	-4.54607	3.55694	1.37321	-0.501727	-9.21635	-4.28164	-3.84064	3.77319
H1hESC	4_Strong_Enhancer	-0.249666	3.02266	0.501933	-1.23424	-2.09547	0.185189	-0.592874	-2.14538	-0.166242	-0.747581	0	0.746124	2.73314	-0.901253	-1.47494
H1hESC	6_Weak_Enhancer	-0.280846	-0.973166	-0.395902	-0.223094	0	2.64034	2.29014	-5.71141	3.25873	-0.811829	-0.501727	-2.20639	-1.402	-1.27774	5.18942
H1hESC	7_Weak_Enhancer	0.47005	-2.67022	-0.815217	0.11618	-0.611065	1.45928	2.53295	-0.211379	3.40439	0.216888	-0.501727	-1.68543	-2.87357	-0.186352	-1.56614
H1hESC	8_Insulator	0	-0.118175	-0.152221	0.166749	-0.547976	-1.08513	0.118111	4.85442	-0.0611502	-0.609275	0	-1.45698	-0.433338	-1.64187	-0.501466
H1hESC	9_Txn_Transition	-1.7051	5.54017	3.03685	-1.39085	-3.3619	0.10088	1.11858	-4.83681	0.715214	-1.9428	-1.10337	0.302958	7.09395	-7.24128	-4.9499
H1hESC	10_Txn_Elongation	-2.55882	5.64049	4.56973	0	0.235054	-0.163791	0.564844	-16.2969	0.0790314	-1.66097	2.1823	1.05572	9.32003	-2.81039	-10.8948
H1hESC	11_Weak_Txn	-0.689131	-6.07323	-0.444983	4.80443	5.40548	-2.41422	4.56133	-6.27331	4.14715	-0.695089	0	0.49706	-4.26755	2.32532	-14.2623
H1hESC	12_Repressed	-0.613168	-1.08912	-0.691828	-0.13713	-0.627315	2.00612	-0.0416846	4.19363	-0.159009	-0.0877016	0.253391	-1.3491	-0.847441	-0.303731	-0.350516
H1hESC	13_Heterochrom/lo	8.46824	-0.543012	-0.917692	1.85327	0.662777	-5.97348	-23.6323	7.96447	-13.0011	4.62531	-0.486792	4.10215	-1.40047	8.26642	-5.62335
H1hESC	14_Repetitive/CNV	-1.08337	-1.85324	-1.85462	-3.52752	-2.42325	-0.185189	-3.39735	20.6613	-2.38472	-0.807047	0	-9.2308	-3.05466	-4.72259	3.22688
H1hESC	15_Repetitive/CNV	-0.805092	-0.249394	-0.804579	-1.08082	-1.08089	-0.49928	0.0925851	-0.546277	0.227556	0.38398	0	-1.90448	-0.746738	-1.23257	6.80951
HepG2	1_Active_Promoter	-2.39291	1.01951	-0.443007	-8.07803	-3.20988	2.18156	2.37162	-18.611	2.05921	-0.413132	0.397635	-0.836602	0.50941	-1.71456	13.3091
HepG2	2_Weak_Promoter	-0.553371	0.360607	-0.265426	-4.10268	-2.15114	1.44713	0.887767	-11.754	2.68134	-2.3173	-0.81449	-2.82212	-0.0439192	-6.7908	27.032
HepG2	3_Poised_Promoter	-0.249666	-0.249394	-0.500027	-0.991729	-0.991854	1.49131	1.4107	-1.34583	1.47488	-0.184383	0	-2.55479	-0.805572	-1.68382	3.00896
HepG2	4_Strong_Enhancer	-0.594838	1.10141	1.58839	-0.688463	-0.223222	-0.751544	0.481699	-1.76117	0.495261	-1.05886	0	-0.0341664	2.69971	-1.96781	-2.81373
HepG2	6_Weak_Enhancer	0.212866	-1.69525	-0.211949	0.196743	0.186699	0.253202	1.03114	-0.942689	0.507118	-0.908825	0.253391	-0.937421	-1.57459	0	3.02863
HepG2	8_Insulator	0.500623	0	-1.08229	-0.32006	-0.500192	0	-0.27527	4.63214	-0.184619	-0.499603	-0.501727	-0.565225	-0.27897	-0.649436	-0.805816
HepG2	9_Txn_Transition	-0.439627	4.59502	3.92567	-1.36017	0.0890401	0	0.0893733	-6.12499	0	-2.01532	-0.511701	0.97605	7.53113	-2.93027	-6.28298
HepG2	10_Txn_Elongation	-2.23295	1.16951	3.21297	0.533295	0.225234	-0.66315	2.28167	-16.6959	0.809282	-1.49392	1.66675	1.1617	4.73468	-0.789583	-10.9412
HepG2	11_Weak_Txn	-1.23307	-3.14075	-0.584681	2.99821	3.4877	0.279379	0.657293	-2.93415	0.526508	0.027457	0.824802	1.01729	-2.2147	2.95836	-13.8021
HepG2	12_Repressed	-0.192046	-4.50964	-2.73116	-0.713724	-2.24597	2.54647	0.212524	45.6095	0.0756664	-1.54116	0.295942	-10.4284	-5.45543	-7.7424	-2.26268
HepG2	13_Heterochrom/lo	8.23062	-0.122803	-1.10729	2.18563	0.174064	-4.04887	-8.58665	0.0561276	-4.25488	7.73161	-1.83742	2.80678	-1.40725	7.80936	-1.37285
HepG2	14_Repetitive/CNV	-0.49904	-0.498841	-0.804579	-1.08082	-0.499259	-0.49928	0	0.107244	0.278651	0.747581	0	-1.46038	-1.08075	-0.804541	4.33139
Hmec	1_Active_Promoter	-2.20829	0.617841	-0.815217	-4.7268	-3.64905	4.11333	2.14516	-12.6517	3.50704	-3.01737	0.511701	-2.1577	-0.0972236	-3.60574	11.5108
Hmec	2_Weak_Promoter	-2.1078	0.424537	0.824826	-4.28879	-2.11582	0.997678	0.0328514	-10.4153	0.553325	-0.725108	-0.501727	-1.23539	0.995015	-3.06221	17.6697
Hmec	3_Poised_Promoter	-1.08337	-0.993715	-1.08229	-1.71357	-2.3386	1.48773	0.0578296	-3.69858	-0.146478	1.06946	0	-2.53656	-2.42179	-1.17554	10.4991
Hmec	4_Strong_Enhancer	-0.212866	5.40209	1.38583	-4.90366	-3.17132	2.6821	1.39279	-11.2895	0.554419	-2.79836	0	0.109722	5.11385	-4.3856	0.288291
Hmec	5_Strong_Enhancer	0.13249	0.568258	-0.593561	-0.851029	1.12541	0.444239	1.8468	-8.12373	1.06481	0.293259	-0.501727	-0.117255	0.0697554	0.0470835	-2.15671
Hmec	6_Weak_Enhancer	-0.152495	-0.279802	-0.280069	-2.57894	-0.175298	0.185189	0.729842	-4.94667	1.46566	-1.02522	0	-0.278542	-0.185022	-0.124653	3.6032
Hmec	7_Weak_Enhancer	-0.251848	0.293894	-0.198007	0.11902	0.715957	0.557266	1.01677	-6.30645	0.35502	-0.0727854	-0.501727	0.449592	-0.191296	0.85612	-4.05408
Hmec	8_Insulator	0	0.320786	-0.384451	0.210723	0.117866	-0.249994	-0.888191	2.35561	-0.46292	-1.34537	-0.501727	-0.121018	0	-0.261917	-0.249951
Hmec	9_Txn_Transition	-0.694014	4.31061	2.54754	-1.73152	-1.49069	0.119154	0.249942	-9.77044	0.135185	-0.976559	0.253391	1.25217	5.75319	-1.67528	-4.92953
Hmec	10_Txn_Elongation	-2.50711	1.11206	2.66507	-0.654111	0.0649308	-0.146695	5.96416	-18.3531	1.96473	-1.11557	1.92063	0.17353	4.37989	-2.90963	-10.2552
Hmec	11_Weak_Txn	-0.906853	0.0951764	-0.276364	2.90199	5.25121	-1.28788	2.49007	-34.5771	1.06189	-1.09093	0.218832	1.12931	-0.167883	1.43456	-2.65419
Hmec	12_Repressed	0.757518	-1.65849	-0.964481	0.060402	-0.41142	3.41898	-1.46149	15.7293	-1.08562	-0.169827	-1.38311	-2.11726	-3.67536	-0.773964	0.603771
Hmec	13_Heterochrom/lo	5.76436	-4.289	-0.808229	2.57201	-0.130535	-5.32605	-13.1338	36.1275	-6.36417	5.49643	-0.486792	1.14379	-4.96974	6.62048	-19.8646
Hmec	14_Repetitive/CNV	-1.08337	-1.60226	-1.34669	-2.33815	-1.71392	-0.805925	-0.936178	-0.0593815	-0.166242	-0.592654	-0.501727	-4.89352	-2.33766	-2.56	19.0241
Hsmm	1_Active_Promoter	-1.51421	1.26528	0	-6.00742	-4.92279	6.0131	1.76395	-14.4959	2.90945	-2.65344	1.03375	-1.1686	1.61535	-3.14428	6.6356
Hsmm	2_Weak_Promoter	-1.09508	1.745	0.531706	-5.56902	-3.55422	2.4052	0.928778	-11.3235	1.21483	-0.312836	-0.81449	-1.5744	1.32562	-6.43285	16.0407
Hsmm	3_Poised_Promoter	-0.805092	-0.804401	-0.804579	-1.84921	-1.3443	0.59692	0.348465	-3.04703	0.184619	-0.131972	0	-1.05797	-1.59921	-0.210211	6.23264
Hsmm	4_Strong_Enhancer	0	0.95086	0.198007	-3.58904	-0.999304	0.282116	2.27466	-4.64392	1.97291	-1.16131	-0.501727	0.212981	1.04612	-0.31068	-1.80246
Hsmm	5_Strong_Enhancer	-0.749612	-1.08912	0	-0.904799	-0.0789542	0	1.20312	-4.23779	1.52872	0.167423	0.501727	0.167053	-0.262816	0.585076	-2.3621
Hsmm	6_Weak_Enhancer	0.441891	-0.788325	-0.888571	-1.06437	-0.350563	0.444239	1.43088	-5.48285	0.964726	-1.08751	0	-1.15825	-0.998224	-0.2972	7.91533
Hsmm	7_Weak_Enhancer	0.230016	-0.33433	-0.504635	-0.404956	1.17402	0.282116	0.224453	-1.01712	0.632187	-0.435165	0.253391	0.103532	-0.504567	0.370729	-2.19583
Hsmm	9_Txn_Transition	-1.09508	2.8528	2.12259	-1.01338	-0.584688	0.339218	2.63684	-12.5834	1.46308	-2.12857	-0.501727	0.211939	5.44238	-2.81038	-4.27351
Hsmm	10_Txn_Elongation	-1.89131	2.02627	2.85267	0.557237	1.2593	-0.112857	1.16516	-23.0259	0.640321	-0.759907	1.41007	1.55992	5.39575	-0.736501	-15.3086
Hsmm	11_Weak_Txn	-0.286925	-0.130625	-0.389141	4.28949	5.44592	0	0.870921	-22.9278	0.75246	-0.230928	-0.370276	1.22255	-0.328103	1.40318	-7.88335
Hsmm	12_Repressed	-0.0611301	-1.11919	-2.09871	-0.155455	-1.38824	0.986637	-1.37246	26.0445	-0.548655	-0.777591	-0.511701	-4.1057	-3.33932	-2.31595	0.693607
Hsmm	13_Heterochrom/lo	6.39663	-3.53522	-1.24405	1.72792	-0.528057	-5.57453	-13.9974	27.9669	-7.29068	4.3235	-0.93711	0.703253	-4.92332	4.36098	-0.964981
Hsmm	14_Repetitive/CNV	-0.805092	-0.499821	-0.804579	-1.59941	-0.383597	0.751544	-0.261709	0.158636	0	1.02522	0	-3.69406	-0.991589	-2.64964	8.01515
Huvec	1_Active_Promoter	-1.7266	0.617841	-1.15263	-4.50745	-3.85604	4.98002	1.92636	-13.9997	3.85501	-3.01737	0.511701	-2.35721	0.160037	-3.01295	12.2142
Huvec	2_Weak_Promoter	-2.84327	0.551058	0.824826	-4.07086	-2.11582	1.26675	0.0683744	-11.3083	0.406366	-0.599746	-0.81449	-0.866221	1.26104	-3.87953	17.2403
Huvec	3_Poised_Promoter	-1.34855	-1.23722	-1.34669	-1.951	-2.3386	1.48773	0	-3.92318	0	1.61692	-0.501727	-2.53656	-1.71318	-0.500814	11.4633
Huvec	4_Strong_Enhancer	-0.612375	4.78052	0.852539	-3.85273	-2.14073	2.37056	1.47963	-11.0763	0.766788	-3.22779	0	0.174495	5.35357	-3.75843	0.0974109
Huvec	5_Strong_Enhancer	0	0.278265	-1.02741	-0.596403	1.3089	0.69759	1.71207	-7.89737	1.47967	0.293259	0	0	-0.141745	-0.0463065	-1.7485
Huvec	6_Weak_Enhancer	-0.152495	-0.279802	0	-3.05558	0	0.185189	0.623072	-4.94667	1.46566	-0.807047	0	-0.155243	-0.292034	-0.271876	3.9429
Huvec	7_Weak_Enhancer	-0.397406	0.0793774	-0.198007	0.366723	0.843389	0.557266	0.239862	-6.72861	0.666148	0.0757952	-0.501727	0.207726	-0.121984	0.764367	-4.74827
Huvec	9_Txn_Transition	-0.694014	4.31061	2.84897	-1.56535	-1.18322	0.282116	0.153742	-10.2212	0.248667	-1.14702	0.253391	1.01146	5.75319	-2.20233	-5.39378
Huvec	10_Txn_Elongation	-1.77856	1.11206	3.02579	-0.322088	-0.0640585	-0.0694877	5.49051	-17.7616	2.2141	-0.757323	1.52742	0.407882	4.53197	-2.29054	-9.82325
Huvec	11_Weak_Txn	-0.819893	-0.165456	-0.230127	3.88989	6.3115	-1.04343	2.16899	-33.9818	1.28537	-1.31061	0	1.54571	-0.0900865	1.00716	-1.9917
Huvec	12_Repressed	0.647067	-1.53301	-1.18601	0.250426	-0.179902	2.89411	-1.64056	13.9005	-1.33277	-0.445788	-1.65926	-2.62301	-2.92573	-1.25382	0.487053
Huvec	13_Heterochrom/lo	5.9343	-3.84011	-1.29992	3.1243	-0.0340591	-6.55189	-14.1354	35.797	-7.53838	4.69144	-0.486792	1.24396	-4.62003	8.42262	-19.6778
Huvec	14_Repetitive/CNV	-1.08337	-1.60226	-1.34669	-2.33815	-2.42325	-0.805925	-0.936178	-0.12453	-0.262067	-0.807047	0	-4.67764	-2.57833	-2.14692	20.1211
K562	1_Active_Promoter	-3.4063	0.853607	-1.85093	-8.00717	-4.27929	1.73146	0.764131	-13.2949	1.35877	-1.50053	0.619143	-2.70232	-0.0778554	-5.26028	34.6543
K562	2_Weak_Promoter	-0.594838	-0.807809	-0.888571	-1.49667	-1.74869	1.9483	0.739907	-3.08839	0.828814	0.175885	0.501727	-2.57905	-1.14146	-2.53016	12.2623
K562	4_Strong_Enhancer	-0.47005	5.4978	2.78732	-3.23548	-2.22784	0	-0.0566272	-2.64179	0.0665836	-2.45475	0.397635	0.155936	7.50977	-6.10152	1.43397
K562	5_Strong_Enhancer	0.251848	-0.250738	-0.361875	0.633892	-0.751371	-0.152942	0.540311	0.204205	0.234326	-0.712317	0	-0.218166	-0.350183	0.291048	-2.58774
K562	6_Weak_Enhancer	0.108302	-0.788325	0.107949	-0.478298	-0.478545	0.132984	1.03678	-0.0865943	2.05904	-1.29282	0	-1.7727	-0.720324	-0.689594	1.57468
K562	7_Weak_Enhancer	0.245302	-1.34864	0.127152	0.942117	0.644724	0	-0.0857373	-0.825609	0.0315551	-0.702468	0	0.426208	-0.326595	1.22646	-2.9638
K562	8_Insulator	0	0.33433	-0.691828	-0.159351	-0.604121	-0.185189	-0.787686	7.00094	-0.0594825	-0.549327	0	-0.978903	0.0724434	-2.234	0
K562	9_Txn_Transition	-2.688	1.15373	2.53395	-0.0459762	-0.0990869	0.317367	0.681362	-2.42486	0.656084	-0.89913	-0.253391	0.178446	3.92988	-3.38575	-4.72967
K562	10_Txn_Elongation	-0.875428	0.237301	4.125	0.060402	0.744861	0.134234	0.764252	-21.8378	0.2778	-0.284418	1.52742	1.00043	3.34629	-0.399374	-4.08045
K562	11_Weak_Txn	-1.16382	-5.73607	-1.02791	8.52537	10.4739	-0.683011	0.379018	-4.48615	0.275474	-0.162073	0.101892	0.686132	-4.93954	2.85859	-12.8533
K562	12_Repressed	0.290201	-6.40067	-2.26042	-0.186623	-2.05849	1.04343	-1.57113	52.9107	-0.551973	-0.492856	-0.529554	-5.75407	-6.77404	-1.94739	-2.09676
K562	13_Heterochrom/lo	6.31674	1.91565	-0.469292	0.26192	-0.2971	-1.62774	-4.09549	-5.02918	-1.50019	5.09316	-3.01132	4.23269	0.351688	5.27578	-5.3118
K562	14_Repetitive/CNV	-0.805092	-0.499821	-0.500027	0.227973	-0.805851	0	0	1.4207	0.0826536	0	0	-2.37769	-1.24295	-2.13012	4.27275
K562	15_Repetitive/CNV	0	0.250738	-0.184555	-1.68794	-2.3386	0.751544	1.00292	-2.18253	0.402941	0	1.38311	-0.488196	0.166675	-1.30944	2.36447
Nhek	1_Active_Promoter	-1.36871	1.8279	-0.697776	-7.40023	-3.13617	4.44954	1.59147	-17.3055	2.19303	-4.54364	0.397635	-1.09435	0.724827	-3.46022	16.0582
Nhek	2_Weak_Promoter	-0.810612	-1.16349	-0.714739	-4.05264	-1.65233	0.69759	0.870226	-7.53097	0.930785	0.459202	-0.501727	-6.13445	-1.73014	-4.68516	25.981
Nhek	3_Poised_Promoter	-0.805092	-0.993715	-1.60323	-1.71357	-2.18783	3.36355	1.02615	-4.14782	0.586031	0.971507	0	-3.1818	-2.18664	-1.23803	7.02814
Nhek	4_Strong_Enhancer	-1.48451	5.57346	1.3318	-3.07196	-1.33481	1.0795	0.922307	-9.95253	0.788376	-1.23543	0.253391	0.597767	5.53244	-3.53215	-1.65022
Nhek	5_Strong_Enhancer	0	0.0832942	-2.34756	0	0.749611	0.897042	1.55655	-5.7252	2.65222	0.352201	-0.501727	-0.280681	-0.478023	0	-2.34923
Nhek	6_Weak_Enhancer	-0.13249	-1.29495	-0.440458	-0.502967	-0.503209	0.798244	1.02076	-4.85779	2.05904	0.160047	0	-1.42087	-0.998224	-0.466557	6.16112
Nhek	7_Weak_Enhancer	0	-1.23905	-0.0795334	0.231091	0.337396	-0.814017	-0.0331237	-5.38214	0.484247	0.0677092	0.253391	1.15891	-0.345897	1.58713	-2.43048
Nhek	8_Insulator	0.184797	0.250738	0	0.0928517	-0.0928765	0.185189	-2.47131	1.30753	-1.22445	-0.592654	0	0.425595	0.292034	0.0611045	0.43364
Nhek	9_Txn_Transition	-0.891782	3.18434	3.14164	-2.87608	-0.589946	0	1.75209	-11.8803	0.607288	-1.23543	-0.81449	0.546414	5.77942	-4.56256	-3.42554
Nhek	10_Txn_Elongation	-1.65391	-0.087336	2.24025	0.668958	0.525306	-0.142134	4.33398	-10.7813	1.78505	-1.35554	2.40218	-0.0160873	2.10667	-1.86263	-10.951
Nhek	11_Weak_Txn	-0.727557	-0.646668	-0.223149	4.23629	5.20211	-1.13915	-0.122648	-15.0912	-0.149918	-0.0549228	-0.097085	2.2881	-0.817652	2.73906	-2.14964
Nhek	12_Repressed	-0.445822	-5.67276	-2.372	-1.22984	-5.22234	5.16121	-1.74818	79.0614	-1.5169	-1.27358	0.138307	-16.1681	-5.68874	-10.0562	-2.63588
Nhek	13_Heterochrom/lo	8.45113	-0.0222894	-0.921048	2.63069	0.558909	-4.92137	-8.42684	-0.0804791	-4.06225	3.70746	-1.16549	4.50908	-1.01114	9.48811	-16.6518
Nhek	14_Repetitive/CNV	-1.08337	-1.60226	-1.34669	-3.05558	-1.71392	-0.805925	-1.32406	1.0564	-0.93865	-0.500971	0	-5.10983	-2.81721	-2.76882	18.207
Nhlf	1_Active_Promoter	-2.688	2.40485	-0.354245	-5.78791	-5.33779	4.0825	3.79754	-12.9702	3.41141	-3.29771	0.619143	-1.49355	1.1885	-4.09481	5.27417
Nhlf	2_Weak_Promoter	-0.792788	0	0.370745	-3.64603	-1.73488	0.89824	0.415857	-12.9302	0.560657	-0.0655423	-0.501727	-2.08352	0.226191	-2.99716	22.0674
Nhlf	3_Poised_Promoter	-0.249666	-0.384223	-1.34669	-1.23424	-1.23443	1.49131	0.949907	-4.212	0.717571	0.394838	-0.501727	-1.64377	-1.02303	-0.174659	5.33511
Nhlf	4_Strong_Enhancer	-0.152495	3.07039	2.0191	-2.36148	-1.74869	1.26037	0.596084	-4.68655	0.517642	-1.95555	0	0.69355	4.45679	-2.53016	-1.91224
Nhlf	5_Strong_Enhancer	0.363446	-0.503794	0.211949	-0.62699	0.290825	0	2.41563	-8.57633	2.32244	0	-0.501727	-0.0748432	-0.222952	0	-3.04002
Nhlf	6_Weak_Enhancer	-0.280846	-1.29495	-0.251022	-1.22916	0.0725078	0.69759	0.558754	-8.80259	2.01486	-1.91761	-0.501727	-1.66167	-1.15436	-0.847875	10.2914
Nhlf	7_Weak_Enhancer	0.100263	-0.466642	0	0.196743	0.843389	0.89824	0.432255	-4.63214	0.689413	0.615187	1.38311	-0.280936	0	-0.0879657	-1.67823
Nhlf	9_Txn_Transition	-0.503292	2.17221	1.76467	-1.03562	-1.03626	-0.386197	2.12369	-6.72861	0.758917	-0.566908	0	0.100184	4.42028	-3.02728	-4.51704
Nhlf	10_Txn_Elongation	-2.23295	1.91936	2.6809	0	-0.0273493	-0.583802	10.5589	-9.65644	4.28	-2.44272	0.868128	-0.709231	3.29917	-5.97448	-13.5859
Nhlf	11_Weak_Txn	-0.342559	0.334807	-0.557755	2.5571	4.55974	-0.36838	-0.661054	-3.57651	-0.316663	-0.312138	-0.370276	2.60408	0.0433424	2.49152	-13.7138
Nhlf	12_Repressed	-0.112278	-3.28038	-1.24735	0.594495	-1.6911	2.43528	-3.47476	40.9838	-1.88796	-0.830825	-0.125029	-4.93284	-3.39007	-2.96946	0.0601744
Nhlf	13_Heterochrom/lo	7.72833	-2.81793	-0.165012	2.18531	0.464098	-5.35131	-13.9545	1.20256	-6.6179	4.99008	-0.495609	3.04349	-2.11056	9.95226	-0.657376
Nhlf	14_Repetitive/CNV	-0.49904	-0.804401	-0.498892	-1.34418	-0.746898	-0.49928	0	0	0.107307	0	0	-2.12217	-1.34405	-0.882458	5.6141
Hepg2	H3k4me3	-2.86866	4.68451	2.41778	-7.37224	-2.9125	2.61183	3.42475	-21.5227	2.7106	-5.22484	0.3356	-1.14474	5.66015	-11.9254	12.0336
Huvec	Ctcf	0.321758	-0.118175	-0.118288	0	-0.196786	0.185189	0.105563	-3.01131	0.454261	-0.279518	0.81449	-0.268376	0.0788943	-0.309206	3.65765
Hepg2	H3k4me2	-2.96436	5.4792	1.53796	-5.37071	-1.7719	3.89075	3.12444	-23.4594	2.84037	-5.05992	-0.125029	-0.743724	6.27475	-9.96115	13.99
Hsmmt	H3k4me2	-2.12946	4.45378	1.7603	-8.56275	-3.7956	6.58445	4.44647	-27.5369	3.89777	-4.95521	0	-1.36451	4.9099	-8.97055	11.3363
Osteobl	H2az	-0.47005	-0.764133	0	-3.55055	-0.983224	3.51345	0.732932	-9.58149	1.11054	-0.911159	0.397635	-1.31952	-0.676394	-1.08963	16.174
Gm12878	H3k4me3	-3.97882	10.4229	2.82022	-6.5196	-3.99635	3.02646	1.50937	-27.8428	1.66648	-7.57592	0	-0.149511	10.5834	-12.6385	12.4919
Gm12878	H3k27ac	-1.637	3.82556	0.335064	-1.63233	-2.90237	2.92838	2.61828	-18.2769	2.60307	-3.2587	0.397635	-0.16238	2.81738	-3.08536	1.14539
Nha	Ctcf	0.152495	0	0	-0.196726	-0.785221	0.185189	0	-0.565999	0.141261	0	0.253391	0.0486	0.0874093	0.146383	2.00208
Hmec	H4k20me1	-1.85864	7.64213	1.50114	-3.58904	-3.12518	-0.152942	-0.466155	-6.11897	-0.478548	-0.333736	-0.501727	1.00133	8.16952	-6.17814	-2.15671
Nha	H3k36me3	-0.996372	7.87444	2.65975	-1.48172	-2.8034	-0.751544	-0.317092	-7.53097	-0.894185	-1.42672	-0.501727	1.17321	8.9697	-6.66118	-3.59017
Hsmmt	H2az	-1.71082	-0.747415	-0.362198	-5.40045	-0.996738	4.81217	4.49498	-17.1864	6.21699	-1.23641	0.157686	-3.24068	-0.606355	-3.73654	14.7197
Hmec	H3k4me1	-1.09508	-0.493241	0.0731313	-0.157283	-0.954436	0.57945	6.24165	-7.2319	5.50779	0.283846	0	-1.47953	0	-1.41384	-3.06299
Huvec	Pol2b	-1.47836	2.94243	0.354245	-4.07086	-3.63654	1.17381	0.962126	-12.4275	0.798984	-0.480798	0.253391	0.93955	2.16733	-0.119289	-0.0542836
Osteobl	H3k4me1	-0.714683	2.86927	0.665652	-1.95976	0.0428294	2.09327	2.18441	-13.1103	1.86069	-0.111975	0.189305	0	2.98242	-1.3907	-2.17857
Hmec	H3k36me3	-0.249666	2.58385	0.808526	0.107476	-0.383597	-0.49928	0	-2.33802	0	0	0	0.0549958	2.63336	-2.18223	-0.991821
Gm12878	H3k79me2	-5.78883	11.6147	6.68853	-0.309759	-0.447229	2.65973	2.48091	-40.0226	1.41475	-6.02596	0.733107	1.50034	17.4715	-6.97068	-10.6424
Osteobl	H3k27ac	-1.49987	1.79875	1.03181	-3.35698	-1.2036	3.71611	5.78506	-28.6482	3.69521	-1.13188	0.470053	-0.210374	2.78543	-3.37382	1.18451
Nhdfad	H3k27ac	-1.30807	5.14688	1.30904	-4.23169	-1.95225	4.00603	3.92254	-26.4017	4.02529	-2.32528	0.157686	-0.414453	3.94285	-4.31878	1.46025
Hsmm	H3k36me3	-0.749612	3.21769	2.52931	-1.74796	-0.905198	-0.386197	-0.747872	-4.6566	-0.692402	0	0	1.02593	5.75215	-3.21477	-2.89155
Nhlf	H3k27me3	0.385115	-0.249394	-1.08229	-0.131779	-0.438623	2.9533	0.565901	-1.54163	0.476423	1.02522	0	-0.887131	-0.991589	-0.087206	0.547938
Nha	H3k4me3	-3.73749	7.34753	1.12452	-8.35305	-4.12273	3.85165	3.63773	-27.5171	2.04963	-5.47795	0.138307	-1.57594	7.19221	-12.9183	16.0731
Helas3	H3k4me3	-5.93866	9.61555	3.02579	-7.61179	-3.17445	4.83043	2.21066	-29.8602	2.47431	-5.67445	0.138307	-0.731986	9.74256	-15.3236	15.2235
Nha	H3k27ac	-3.11959	3.97945	-0.10859	-5.09683	-1.59668	4.10703	5.38574	-21.8913	3.59257	-2.91366	0.138307	-0.149795	2.60268	-2.75768	1.56351
Hsmm	H3k4me1	-0.108302	0.33865	0.697776	-0.610614	-0.0597923	0.119154	2.81145	-7.55012	2.24597	0.459202	-0.501727	-0.363112	0.936547	-1.51256	-2.24546
Gm12878	H2az	-0.447204	-0.39638	-0.1945	-3.26514	-0.231632	2.55684	3.2483	-22.9339	3.20742	-2.41168	-0.157686	-3.17571	-0.38074	-2.04895	21.8509
K562	H3k9me1	-0.184797	0.755941	1.07516	-1.23558	-0.604121	-0.249994	0.264326	-2.23126	0.945862	-1.24598	0	0.127285	1.74631	-0.375894	-0.651565
Helas3	Ctcf	-0.13249	-0.228843	0.229143	-0.0789259	-0.0789542	0.152942	0	-1.64119	0.108042	-0.712317	0.501727	-0.0809494	0.0697554	-0.172474	4.5206
Huvec	H4k20me1	0	1.50414	0.691828	-0.591839	-1.59959	0	0.0694541	-3.80309	0.406569	0.971507	-0.501727	0.374853	1.8624	-1.15417	-1.23438
Hmec	H3k9ac	-3.28714	10.52	1.85694	-6.70574	-3.51237	2.02763	1.75747	-21.3636	1.35608	-3.64088	0.3356	0.080233	11.6903	-8.1337	1.02703
Nhdfad	H3k36me3	-0.749612	4.37883	1.7722	-0.407839	-0.799783	0	0.136562	-7.96932	-0.103783	-0.228526	0.253391	0.821822	4.69815	-4.26342	-2.78402
Hsmmt	H3k27ac	-0.736911	0.110216	0.115457	-3.43257	-0.886389	4.2436	4.85351	-10.6873	3.87781	-0.303121	0.397635	-1.33097	0.260207	-0.908962	1.26024
Huvec	H3k9ac	-3.2825	8.23529	1.17767	-5.92361	-3.85013	6.19015	2.73984	-25.2254	2.64518	-4.2649	0.138307	-0.187081	8.15567	-8.94333	2.7055
H1hesc	H3k9ac	-2.60914	7.72066	0.9433	-6.23689	-4.45254	1.4347	1.41333	-19.3164	1.63376	-3.07076	0.619143	-0.110744	7.7147	-6.74623	3.52963
H1hesc	H3k27me3	-0.891782	-1.93035	-1.50671	-0.943227	-0.779945	10.3777	6.01083	-7.62089	3.32127	-0.232685	-0.501727	-4.56732	-2.437	-2.23341	2.90099
Hepg2	H2az	-0.613168	-0.503794	-1.47264	-1.93049	-0.779945	0.444239	0.666647	-4.02866	0.829111	-0.387662	0.511701	-1.30089	-1.4211	-0.494431	14.2341
Helas3	H3k79me2	-1.30149	12.8628	7.13714	-0.898811	-1.44236	2.78728	0.129126	-29.9712	-0.047023	-4.70718	0.427436	2.13163	17.2685	-7.23943	-9.26677
Huvec	H3k4me3	-4.4416	7.50619	1.78107	-9.19732	-4.03674	7.08161	2.39003	-27.8736	2.03419	-5.68714	0.138307	-0.682943	6.54453	-13.3858	12.4268
Nhek	H3k4me1	-0.0709776	0.415432	0.12087	-0.79595	-0.0422699	0.270404	4.36169	-13.0882	4.16423	-0.168184	-0.253391	-0.314452	0.217344	-1.03047	-3.20873
Osteobl	Ctcf	0.118616	-0.361336	-0.251022	0.0754978	0	0.798244	-0.142866	-0.868101	0.105849	-0.502902	0	-0.288505	-0.250999	-0.490044	3.03918
K562	H3k4me3	-4.63398	8.08407	2.49585	-8.30673	-3.53044	3.58856	0.983789	-32.0368	0.680428	-5.28608	0.3356	-0.78235	9.3855	-12.8113	24.7121
K562	H3k4me1	0.0736245	-0.382734	2.14882	-1.28988	-0.382174	-0.200546	1.37426	-0.818672	1.91478	-1.09391	0	-0.326647	0.844416	-1.30624	-0.0434
K562	Pol2b	-1.87101	11.7332	3.49763	-4.50368	-6.45078	0.748529	0.26262	-19.7315	0.144566	-3.57329	0.157686	1.29355	12.1404	-4.83243	0.111099
Nhlf	H3k36me3	-0.385115	2.01344	1.51093	-1.54782	-1.3513	0.152942	0.269027	-5.62357	0.517642	0.197331	0.81449	0	2.88335	-2.8162	-2.65765
Gm12878	H3k4me2	-0.913701	1.70259	0.822908	-3.36669	-1.70782	2.74083	1.76606	-13.7886	2.47634	-2.82729	0	-1.5024	1.96365	-5.48096	8.15741
Hmec	H3k4me3	-3.73039	8.72291	2.02744	-6.35943	-4.32393	4.4126	3.19714	-24.5102	2.424	-6.2663	0.138307	-0.731608	9.09564	-15.2761	6.96379
Nhlf	H3k27ac	-1.69135	3.22216	0.711628	-3.17642	-2.04345	7.45787	5.09116	-20.1045	3.85928	-2.99923	0.138307	-0.845287	2.71647	-4.70162	1.44837
Hsmmt	H3k4me3	-3.29921	4.50562	1.34689	-8.57215	-3.79961	7.46538	4.12545	-24.1836	3.79076	-6.49755	0.3356	-1.02745	4.7564	-12.6705	11.0595
Gm12878	H3k36me3	-0.49904	0.320786	1.16555	0	-0.131799	-0.49928	-0.0694541	-3.51569	0.174743	0.69028	0	0.564367	1.22847	-0.309664	-1.23438
Osteobl	H3k4me2	-3.50338	6.06434	1.52984	-9.14851	-3.04116	8.61462	5.77029	-40.0607	3.13959	-6.59111	0	-1.5785	5.30101	-10.9778	19.1148
Nhek	Ctcf	0.184797	0	-0.132187	-0.433519	0.0928765	0.386197	0	-1.15903	0.454261	-0.549327	0.501727	-0.680115	0	-0.987435	4.08878
Nhek	H4k20me1	-2.20829	9.11388	4.60017	-3.84509	-3.85643	-0.132984	-0.147967	-9.46954	-0.655277	-2.40905	0	1.0299	13.3167	-10.2164	-3.42554
Helas3	H3k4me2	-4.86717	9.44527	2.97189	-5.43559	-3.08529	5.26371	2.08193	-38.0856	1.09186	-6.44315	-0.125029	-0.202393	12.4029	-14.4931	17.7227
Gm12878	H3k9ac	-3.95924	7.98007	2.30691	-6.23879	-4.64824	2.78728	1.72483	-24.5736	1.89952	-5.56902	0.529554	0.182053	10.3625	-9.77732	4.39256
Huvec	H3k27me3	0	-1.69525	-1.09065	-0.659688	-1.48263	4.74272	0.709989	2.37116	0.390189	0.232685	-0.501727	-4.59598	-3.00527	-2.67044	1.83721
Hsmm	H3k4me2	-4.41969	7.92348	1.86403	-11.7715	-3.7956	7.165	5.44658	-32.6322	4.06453	-6.38297	0	-0.468525	8.21517	-9.69031	7.43531
Hsmm	H3k9me3	1.17156	3.07039	-0.118288	-1.15752	-1.49714	0	-0.263998	0	-0.207723	1.50252	-0.501727	0	2.13632	-2.8162	-1.05527
Helas3	H3k36me3	-1.7266	4.96333	4.19574	-1.24485	-1.09187	-0.386197	-0.586294	-7.12875	-0.625375	-1.35565	0	1.50062	7.39201	-4.90917	-3.94748
K562	Ctcf	-0.694014	-0.395386	-0.0998877	0.141828	-0.627315	0.282116	0.761692	-0.483961	0.586067	-1.16131	0.253391	-1.12122	-0.146949	-1.42105	5.12668
H1hesc	H3k36me3	-2.59955	9.52432	4.00846	-2.32216	-4.55559	-0.505511	-1.45443	-9.95253	-1.47967	-1.23543	0.771858	2.09972	13.8699	-7.59608	-5.31404
Hsmm	H4k20me1	-1.24121	3.16172	3.71127	-2.13302	-0.972999	0.282116	-0.596084	-7.06962	-0.594921	-0.502902	0	0.821822	5.80206	-3.84064	-0.799676
Hsmmt	H3k9ac	-2.05453	2.60722	1.8437	-5.7412	-1.26769	7.37481	4.6395	-17.13	3.45428	-2.12897	0.138307	-0.787787	2.63568	-4.39743	1.82355
Huvec	H3k36me3	-0.385115	2.21398	1.76341	-1.0847	-1.46533	-0.249994	-0.0538341	-3.4213	0.136549	0.360766	0	0.352897	3.54648	-3.70152	-1.47494
Nha	H3k4me1	-0.0937798	0.596817	0.824826	-0.552551	-0.182153	0.827974	2.83091	-11.8718	3.13675	-0.142585	-0.253391	-0.265394	1.26123	-1.40654	-2.32368
K562	H3k27ac	-1.62405	8.73912	1.28082	-4.18664	-3.49109	2.76354	1.21096	-29.5156	0.936086	-6.91379	0.470053	-0.0875111	7.48198	-5.35986	7.84943
Helas3	Pol2b	-0.979296	6.40067	1.00386	-2.71642	-3.31393	0.976209	0.0287142	-11.3235	0	-0.876263	-0.253391	0.937989	4.93588	-1.20588	-0.099061
K562	H3k79me2	-3.75428	10.9786	5.24216	-0.440124	0.0562241	2.87439	1.86058	-43.3218	1.19167	-3.67277	0.268158	1.24216	16.0795	-7.37186	-7.14345
K562	H2az	-0.447204	-0.918346	-1.10506	-2.56443	-0.228738	1.08732	2.31539	-14.6783	2.00598	-2.49765	0.157686	-2.41186	-1.29966	-1.01017	24.7793
Huvec	H3k4me2	-5.32158	6.90266	1.95324	-8.19006	-3.88437	4.99438	3.98453	-32.2997	2.67512	-6.11716	-0.3356	-1.00282	7.84647	-11.1835	13.8673
Nhek	H3k27me3	0	-1.71913	-0.593561	-0.751065	-0.564799	5.00821	1.58836	-0.707793	1.16713	-0.0831358	-0.501727	-2.81128	-2.13207	-1.07551	1.68603
Helas3	H4k20me1	0.540305	4.30255	2.54754	-0.273693	-0.697269	-0.119154	-1.71207	-3.74628	-0.404247	0.142585	-0.501727	0.365254	6.00105	-2.91066	-1.93139
Osteobl	H3k9me3	0.152495	3.6775	-1.34669	-0.227973	-1.71392	-0.249994	-1.11895	-1.91786	-0.384626	1.14702	0.501727	0.36798	2.14725	-1.79406	-0.607935
Nhek	H3k36me3	0.152495	1.69165	1.0632	-0.464123	-0.501506	0	1.13826	-5.40219	0.889415	0.250437	0.501727	-0.0944781	2.56605	-4.37652	-1.91224
Hsmmt	H4k20me1	-0.979296	2.02055	2.10485	-0.536292	-1.3089	0.997678	0.0325859	-9.43227	0.181594	-0.224385	-0.501727	0.597767	3.90411	-1.48476	-0.44393
Hsmm	H3k9ac	-1.71082	5.21905	1.09078	-7.87551	-5.32383	4.42397	2.70953	-22.9787	2.20901	-2.74833	0.157686	0.155216	6.13209	-5.17093	0.929125
Nhlf	H3k4me3	-2.91011	6.50325	1.60873	-9.19879	-3.70392	5.25361	4.36109	-28.9537	2.83567	-3.91352	0.138307	-1.86959	6.80986	-13.417	12.1097
Nhek	H3k4me3	-4.41302	6.84354	0.99992	-8.84748	-5.80495	5.5813	3.58859	-32.0303	2.86251	-4.26346	0.138307	-1.95865	7.14612	-16.8288	25.306
Nha	H3k27me3	-0.249666	-1.08192	-1.08229	-0.279024	-0.151869	5.31351	0.14103	-0.805679	0.562807	0.279518	0	-1.22127	-1.84892	-0.331795	0
Hsmmt	Ctcf	0.13249	0	-0.440458	-0.251131	-0.531628	0.616907	0.255583	-1.46089	0.52708	-0.197331	0.253391	-0.727375	-0.335514	-0.729614	4.81058
K562	H3k36me3	-0.280846	4.11335	3.53482	-0.893806	-0.894333	-0.999593	-0.040616	-6.30645	-0.478548	-0.971507	0.253391	1.21025	7.44835	-4.65213	-3.82226
Hepg2	H3k9ac	-4.20855	6.50325	1.7603	-6.79069	-2.09579	2.96628	2.71703	-23.005	3.07083	-6.10202	0.138307	-0.719539	8.13838	-8.05118	3.20333
H1hesc	H3k4me3	-3.51578	6.08913	1.30904	-8.5137	-4.61256	1.85933	1.46784	-24.7844	1.34045	-3.94936	0.157686	-1.40999	5.78085	-14.1412	26.8198
Helas3	H3k27ac	-2.91011	6.64162	1.91239	-4.55616	-2.48889	2.16718	1.78573	-25.0016	1.53918	-5.27742	0.619143	0.0554984	6.52687	-4.93807	7.53938
Nhlf	H3k9ac	-2.16492	0.520562	1.06428	-5.77766	-3.04024	5.88204	4.67918	-14.3847	4.93009	-2.44974	0.3356	-1.30158	1.9703	-5.07427	1.24752
Helas3	H3k9ac	-4.4416	8.53406	1.84213	-6.05729	-3.73621	4.2153	2.01367	-27.3053	1.31656	-4.2649	0.3356	-0.312181	9.38695	-11.6334	8.69345
Hmec	H3k27ac	-1.83462	5.72183	0.452385	-3.99677	-2.21879	3.02488	2.61818	-23.5197	2.16948	-2.00203	0.157686	0.0820188	5.18913	-3.07243	0.487848
Hsmm	H3k27ac	-1.11531	0.925039	0.443649	-5.24628	-1.97551	4.0095	4.81337	-20.3077	3.9246	-2.99923	0.397635	-0.0199765	1.33783	-1.14995	0.730572
Hepg2	H3k36me3	0	0.973166	1.71929	-0.68889	-0.438623	-0.805925	0.279652	-1.14852	0.349021	-0.131972	0.501727	0.109917	1.89965	-2.12544	-2.09538
Gm12878	Ctcf	0	-0.228843	0.118288	-0.185092	-0.0928765	0.185189	0.284678	-1.63634	0.440835	-0.807047	0	-0.394326	0.075465	-0.501834	3.74725
Nhlf	H3k4me2	-2.29682	5.51137	2.09782	-5.87707	-3.64997	4.0095	4.34009	-27.9627	2.28251	-3.78205	0	-0.807526	6.05988	-7.57894	7.42109
Nhlf	Ctcf	-0.13249	0.087853	-0.229143	-0.14703	-0.627315	0.616907	0.706951	-2.00334	1.08823	-0.60618	0.253391	-0.824577	-0.128871	-1.3355	4.51376
H1hesc	H3k4me1	0	0	0.91334	-0.531391	-1.54841	1.03556	2.37297	-4.05836	2.23871	0.533786	-0.501727	-1.29593	0.487108	-1.72064	-1.49558
H1hesc	H3k27ac	-0.987276	4.93692	0.562715	-4.71161	-4.54029	1.03181	0.595679	-14.048	1.61304	-2.16795	0.397635	0.12937	5.06729	-3.76933	2.1943
Hmec	H3k4me2	-4.22757	5.53534	1.14149	-9.69498	-3.10541	5.91189	5.34943	-29.1	3.77466	-2.74022	0	-1.15265	5.78203	-9.14648	9.36621
Hmec	H3k27me3	-0.49904	-0.499821	-0.498892	-0.591839	-0.746898	2.65042	0.365096	-0.33164	0.562807	1.4686	0	-1.05797	-0.746738	-0.358895	-0.131794
Hsmm	H3k79me2	-3.42766	10.7485	3.97306	-1.34869	-1.20691	5.49922	4.99297	-36.7523	2.27956	-3.91737	0	0.575898	12.4029	-6.28522	-11.7877
K562	H3k4me2	-4.44557	5.47541	1.43466	-7.17299	-3.10541	2.48503	3.6363	-32.7233	2.91894	-6.72816	0	-1.16173	6.80308	-12.0103	23.4172
Hsmmt	H3k79me2	-1.71082	6.07941	2.64843	-1.26502	-1.26769	4.2436	2.81438	-20.2559	1.07648	-1.81111	0.3356	0.472911	5.92513	-4.40594	-8.77792
Nhdfad	H3k9ac	-2.43208	8.04328	1.54636	-7.51568	-3.58863	7.56182	3.2566	-27.5316	2.95172	-3.32076	0	-0.22729	7.33884	-7.3037	1.45347
Osteobl	H3k36me3	-0.613168	9.47641	2.18908	-2.80162	-2.8034	-0.132984	-0.641411	-6.90779	-0.907291	-1.75525	-0.81449	2.12766	10.264	-5.47831	-3.20923
Gm12878	H3k9me3	1.51421	0	0.610888	0.366973	-1.3513	1.31246	0.0996866	-2.13025	0.517642	0.311674	0	-0.196999	0.262816	-0.35355	-0.310684
Hepg2	H3k27ac	-2.4076	5.35366	0.647619	-3.58856	-1.51257	2.02763	1.43821	-17.0835	1.63376	-4.14624	0.397635	0.110387	4.82916	-4.33399	1.11589
H1hesc	H4k20me1	0.184797	0.887469	1.24903	-0.32006	-1.84946	-0.49928	0.348465	-2.35271	0.624527	0.69028	0	-0.136158	1.49421	-2.57399	-1.47494
Gm12878	H4k20me1	-0.749612	3.76212	1.07516	-1.91181	-3.293	1.26037	-0.168468	-4.68655	0.185472	-0.439443	-0.501727	0.794919	4.88778	-3.82962	-1.91956
Nhek	H3k4me2	-3.28605	5.47541	1.1722	-8.4463	-3.29401	5.79805	4.96382	-35.708	3.75268	-2.99237	-0.529554	-1.4774	4.65297	-10.1836	15.9718
Hsmmt	H3k36me3	-0.152495	1.7664	1.43354	-0.603895	-1.70739	-0.501593	0	-2.81318	0.136549	0	0.501727	0.604927	3.93492	-1.88862	-2.18768
Gm12878	H3k4me1	-0.336524	-0.65491	0.603509	0.11902	0.797752	0.557266	2.85832	-11.3489	2.2617	0	-0.501727	-0.296241	-0.177603	-0.282434	-1.07887
H1hesc	H3k4me2	-4.01142	4.95395	0.560483	-9.0095	-5.97364	9.12914	5.46241	-31.8479	4.87169	-3.6679	-0.138307	-3.21998	3.94589	-13.2797	23.9533
K562	H3k9ac	-5.09104	7.95386	1.88828	-6.70819	-3.75562	3.82315	1.50369	-27.5361	1.06944	-6.63114	0.11529	-0.275812	8.60909	-9.63784	17.1546
Hepg2	H3k79me2	-1.62405	9.92892	6.96245	-1.90514	-0.68075	2.71849	0.838649	-27.781	0.67017	-5.5377	0.125029	1.37048	15.7526	-8.56015	-7.52926
Hsmm	H3k4me3	-3.50567	5.78093	1.8436	-6.35943	-4.32393	5.92399	4.84419	-22.7019	3.4705	-5.44639	0	-1.36781	7.37591	-11.5244	6.79184
Hepg2	H4k20me1	-1.48451	6.55684	2.09871	-2.24443	-2.39653	1.0795	-0.221627	-7.67744	-0.274965	-1.14702	-0.501727	1.1184	7.79073	-2.35679	-4.17483
Hsmm	H2az	-0.863155	-0.848704	-1.23831	-5.98296	-0.752452	4.7389	3.70715	-12.2898	4.44855	-0.722572	0.3356	-3.95123	-1.07018	-1.4826	14.4856
Huvec	H3k27ac	-1.87101	2.21993	0.60896	-3.2047	-1.50234	4.73117	6.82266	-22.9573	4.57173	-2.74277	0.157686	-0.910198	1.91281	-3.74388	2.07508
Hsmm	Ctcf	0	-0.279802	-0.152221	0	-0.21078	0.59692	0.325496	-0.845493	0.484799	-0.279518	0.501727	-0.302575	-0.310488	-0.320982	2.61204
Hsmmt	H3k4me1	0.230016	-0.788325	2.33548	-1.39861	-0.147103	0.282116	2.30804	-3.43172	1.48836	0.368749	0	-0.111367	0.757488	-0.827476	-2.39617
Nhdfad	H3k4me2	-5.11	6.1799	1.01096	-7.78646	-3.31786	8.74198	6.84229	-35.5635	4.74719	-5.214	-0.125029	-1.19019	5.27417	-9.74737	13.0402
Nhek	Pol2b	-2.19411	10.485	2.02565	-4.89618	-6.859	0.748529	-0.362832	-20.9899	0.0969078	-3.2587	0	2.08411	11.1055	-2.13469	0.128232
Huvec	H3k4me1	-0.608891	1.82357	1.8031	-0.834601	-0.465163	1.79715	5.74736	-19.6981	4.11211	-1.03333	-0.397635	-0.267824	2.98504	-3.82593	-0.930129
K562	H4k20me1	-1.7051	10.9125	1.60323	-1.30779	-4.55559	0	-1.1844	-7.73027	-1.07803	-1.40619	1.03375	1.25037	10.831	-7.55038	-0.33732
Nhdfad	H3k4me3	-3.76106	5.88179	0.702285	-8.5067	-4.64479	7.28065	6.96474	-34.4372	4.57716	-6.63114	0	-2.33585	4.84983	-13.454	16.8905
Nhek	H3k27ac	-1.71785	8.63601	1.54636	-3.89872	-3.36613	2.78728	2.42602	-29.2584	2.17194	-4.29023	-0.138307	0.216677	7.5279	-4.50622	1.3736
Nhlf	H3k4me1	-0.441891	-0.0759667	1.5129	-1.65127	-0.0674133	0	3.02356	-7.67744	2.30818	-0.293259	0.511701	-0.0669656	1.32376	-1.42876	-3.44318
Nhek	H3k9ac	-4.41302	9.41308	1.78645	-6.01863	-3.22807	3.82315	3.00523	-30.2624	2.48624	-4.83596	0.138307	-0.465573	8.26208	-9.56587	5.48515
	eGFP-GATA2	0.500623	-0.249394	-0.804579	-1.34418	-0.249202	-0.49928	0	-0.43759	0	-0.499603	0.501727	-0.309259	-0.184212	0	2.19583
	USF1_(SC-8983)	-0.49904	0	-1.08229	-0.383555	-1.84946	1.7357	0.402121	-2.88059	1.32691	-1.60122	0.501727	-1.39144	-0.117823	-1.54253	4.27275
	Egr-1	-1.34855	-0.610105	-1.48035	-3.26543	-3.52866	0.986801	1.16289	-6.61992	2.40603	-1.7171	0	-0.342227	-1.14146	0.361761	7.11921
	RFX5_(N-494)	-1.60607	-1.02634	-1.34669	-1.49667	-1.3513	0.59692	-0.415772	-6.31108	-0.0565179	-1.85177	0	-2.0576	-2.34737	-1.07123	19.9212
	HA-E2F1	-1.08337	-2.10055	-0.280069	-1.05499	-2.18783	2.18748	2.63875	-5.72077	4.3648	-2.09857	0.253391	-2.9848	-1.31567	-2.71556	3.41409
	FOSL2	-1.7266	0	-1.09065	-4.05264	-3.00333	0.119154	-2.61618	-9.54515	-0.750565	-3.53897	0	-1.57632	-0.6592	-1.11096	36.3954
	CTCF	-1.09508	0.313957	-0.608739	-1.08408	-0.943888	0.997678	1.06601	-1.09241	1.22649	-0.599746	0.253391	-0.683298	-0.102454	-1.15205	3.59737
	CtBP2	-0.49904	0	-0.498892	-0.498692	-0.498701	2.11661	0.804302	-1.0801	0.383234	0	0	-0.498735	-0.498681	-0.249074	0
	E2F6_(H-50)	0.594838	-0.807809	-0.132187	-1.68794	-2.81865	1.38134	0.940291	-3.81394	2.60075	-1.47739	0.253391	-2.5816	-0.433338	-1.48004	5.57926
	IRF1	-1.34855	-1.47068	-1.85462	-3.12403	-3.293	0.505511	-0.161645	-6.17031	0.769782	-1.4686	0	-2.81128	-2.34737	-0.863402	21.0673
	GR	-1.34855	-0.501466	-0.748425	-1.46497	-0.785221	0.185189	0.0538341	-5.62966	0.952427	-1.7171	-0.501727	-1.74763	-1.1571	-0.717018	13.2391
	POU2F2	-0.594838	-0.0932467	-0.501933	-4.4628	-4.23148	0.616907	0.251508	-8.35004	0.791599	-2.82483	0	0.116004	-0.687982	0.467327	8.24037
	HDAC2_(SC-6296)	-1.08337	-0.691077	-0.593561	-2.65704	-1.15789	0.386197	-0.728346	-2.85271	0.128353	-1.95555	0	-0.901171	-0.972172	-0.201279	15.7298
	BCLAF1_(M33-P5B11)	-0.996372	0.0997589	0	-3.76223	-2.42325	0.132984	-2.35487	-8.09241	-0.468859	-2.58453	0	0.540269	0.0724434	0.714489	12.8905
	SREBP2	0.49904	-0.498841	-0.804579	-1.08082	-1.08089	0	-1.84647	-1.84655	-1.84727	-0.804213	0	-1.28441	-1.08075	-0.49934	8.06499
	Pol2-4H8	-2.4076	4.52635	1.18601	-5.87106	-9.91688	1.13055	2.25556	-19.7614	2.35506	-3.78473	-0.189305	0.434453	5.44205	-2.41958	2.69814
	TAF7_(SQ-8)	-2.1078	0.482242	-1.69777	-4.69544	-4.05458	0	-0.176062	-11.5176	0.0442501	-3.13561	0	-0.278232	-0.196589	-0.04123	20.4329
	SP1	-1.24121	-0.0997589	-0.888571	-3.03903	-1.74869	1.96445	0.65184	-4.08865	1.97291	-1.4686	0	-0.273426	-0.478023	0.0470835	1.26212
	E2F4	-0.49904	-1.08192	-0.748425	-1.59941	-1.59959	1.49131	0.33376	-3.2819	1.31043	-1.08152	0.501727	-1.08315	-0.805572	-0.60188	4.27351
	CTCF_(C-20)	-0.805092	0.691077	0.384451	-0.500106	-0.991854	0.501593	0	-0.0871665	0.384626	-0.152027	0	-0.682983	0.463947	-2.88207	1.49558
	E2F6	0	-0.184472	-1.08229	-1.23424	-1.84946	0.814017	1.03683	-2.33802	1.65116	-1.34537	0	-1.91505	-0.884036	-1.34656	3.64827
	GTF2B	-0.49904	0.184472	-0.804579	-1.84921	-1.3443	0.501593	-2.12886	-2.81087	-0.437845	-1.08152	0.501727	1.83122	-0.27897	2.20752	-0.383586
	HNF4A_(H-171)	0	-0.384223	0.321034	-1.84921	-0.117866	0.751544	-0.365096	-1.48733	-0.0826536	-1.34537	0.501727	0	0	0	3.90533
	Pbx3	-0.805092	0.807809	0	-1.59941	-1.59959	1.24605	-2.12886	-3.74855	-1.08258	-1.08152	0.501727	2.04118	0.547662	1.56482	0.228014
	TCF12	-1.08337	0.107828	-0.132187	-3.29203	-3.05639	0.69759	-0.317561	-4.95983	0.0527985	-1.24598	0	0.296974	0.0788943	0.466557	4.85396
	RXRA	-0.805092	0.107828	-1.02741	-2.42256	-2.18783	0.152942	-0.547568	-3.19179	0.207723	-1.23614	0	0.0960659	-0.0874093	0.271876	9.17913
	HEY1	-3.08605	1.80223	0.0761289	-5.90002	-5.67322	1.85799	0.500608	-9.73505	2.013	-3.83835	-0.253391	0.708773	1.2362	0.288966	2.21767
	RPC155	-1.7266	-3.37781	-3.55174	-4.32919	-4.07384	-2.11661	-11.038	-14.0099	-8.1463	3.25059	-0.81449	-14.4906	-6.5861	-7.55038	90.5235
	Pol2(b)	-0.810612	1.62124	1.00976	-3.66274	-4.69759	1.18146	0.0382699	-10.3862	0.524107	-2.19296	0	1.17321	2.42848	0.0867578	0.487772
	ELK4	-0.805092	-0.499821	-0.384451	-1.47474	-2.3386	-0.249994	0.629153	-2.8008	0.56694	-1.34537	0.501727	-0.207046	-0.607669	-0.365412	5.12077
	PU.1	0.152495	0	-0.132187	-0.884261	0	0.185189	0.303186	-2.23004	1.47414	-1.60122	0	-0.476043	0.310488	-0.808374	1.03609
	PAX5-N19	-1.08337	0.439966	-1.34669	-1.24325	-0.805851	0.814017	-0.124506	-3.24952	0.846987	-1.85177	0	0.454004	0	0.716656	1.49041
	PAX5-C20	-1.24121	0.107828	-1.85462	-2.56521	-2.588	0.814017	0	-7.06962	0.52708	-1.24598	0	-0.649617	-0.847441	-0.224409	15.3719
	Pol2	-1.97651	4.4894	-0.0509795	-7.22502	-13.3948	2.27205	4.72396	-23.993	6.6495	-6.05255	0.3356	-0.601116	2.69291	-3.53132	7.34894
	CCNT2	-0.184797	0.250738	-1.34669	-2.81797	-1.24352	1.03556	1.96503	-5.17454	3.85864	-0.592654	0	-0.843993	-0.0928239	-0.402597	0.185138
	Pol2(phosphoS2)	-0.749612	0.361336	-0.107949	-3.35675	-3.52866	0.505511	0.925705	-8.09241	2.15483	-3.06383	0.501727	-0.374625	0.0673446	-0.62858	5.44267
	p300_(N-15)	-1.0305	-1.62118	-2.43731	-4.55234	-3.42618	-1.24605	-8.34941	-14.437	-4.13923	-3.60434	-0.81449	-3.41894	-3.23406	-0.664711	66.8561
	FOXA2_(SC-6554)	-0.249666	-0.152127	0	-1.84921	0.228028	0.814017	-0.0721515	-1.05914	-0.0787104	-0.499603	0	-0.363195	-0.107451	-0.174659	2.61204
	GABP	0	-1.60226	-1.60323	-2.57894	-3.05639	1.03556	1.55544	-3.21104	3.24401	-1.02522	0.501727	-3.12083	-2.18664	-1.17554	7.24367
	USF2	-0.805092	-0.804401	-0.500027	-1.23424	-0.500192	0.999593	0.830442	-1.79274	1.63983	-0.992991	0	-2.28098	-1.23403	-0.649436	4.90732
	BDP1	-1.7266	-3.30743	-2.59076	-3.71887	-2.57347	-1.35157	-8.96089	-11.2638	-5.85987	-1.35565	-0.501727	-12.0837	-5.15685	-5.4793	73.7089
	c-Myc	-1.48451	-0.197678	-0.087996	-3.00179	-4.28622	1.79417	0.314001	-8.27066	2.14306	-1.35565	0.253391	-2.48617	-0.0597159	-2.68873	17.1698
	EBF1_(C-8)	0	0	-0.500027	-0.438533	-1.71392	1.7357	0.288515	-3.51569	1.32691	-0.747581	0	-0.0627901	-0.27897	-0.0752359	0.809024
	c-Fos	0.594838	0.713563	-0.184555	-0.710151	-0.607973	0.814017	0.317561	-5.40219	0.669581	-1.02522	0	-0.296031	0	-0.334089	4.3388
	USF-1	-0.694014	-1.06109	-2.19931	-3.94587	-3.20975	0.511136	0	-6.91127	1.17006	-3.13561	0	-2.18348	-2.87357	-0.713568	28.6179
	SMC3_(ab9263)	-0.184797	0	-0.500027	-0.884261	-1.24352	0.501593	0.743149	-1.22271	0.593897	-0.38398	0	-0.374853	-0.249855	-0.795704	3.90533
	ZEB1_(SC-25388)	-1.34855	-0.152127	-0.500027	-2.09513	-1.84946	-0.152942	-0.565901	-4.49019	0.158829	-1.60122	0	-1.07186	-0.249855	-0.500814	11.4633
	FOXA1_(SC-101058)	-0.385115	-0.132083	-0.152221	-2.42256	-0.196786	1.03556	-0.0564014	-0.979892	0.0649508	-1.23614	0.501727	-0.53583	-0.310488	-0.501834	4.74032
	BRCA1_(C-1863)	-0.749612	-0.593121	-1.34669	-1.91181	-0.438623	-0.249994	-2.52652	-6.27451	-0.659695	-1.85177	0	-4.63342	-2.1356	-2.35262	26.1537
	TCF4	-1.08337	-0.384223	-0.321034	-1.71357	-0.884464	0.69759	0.0550732	-2.04008	0.298808	-0.500971	0.501727	-0.41501	-0.227912	-0.334089	5.54504
	SIRT6	-0.49904	0.184472	-0.804579	-1.34418	0	-0.49928	-1.46111	-2.57315	-0.804714	-0.804213	0	0.592208	-0.151833	0.748339	2.99588
	Mxi1_(bHLH)	-1.08337	-0.439966	-0.321034	-3.12403	-2.81865	1.71714	-0.0538341	-5.85694	0.190388	-1.24598	1.38311	-0.263669	0	0.0578958	9.39761
	ZBTB33	-0.805092	0.439966	-1.60323	-2.33815	-2.3386	0.185189	-1.47811	-4.71857	-0.93865	-2.09857	0	1.18875	-0.210659	2.15055	3.7941
	HNF4A	-0.49904	-0.498841	0	-0.803883	-0.249202	0.49928	0	-1.34294	0.804714	-0.498787	0	-0.499009	-0.249175	-0.498881	2.3621
	POU5F1_(SC-9081)	-0.805092	-0.184472	-1.34669	-1.34418	-0.383597	-0.49928	-1.15349	-3.51569	-0.606737	-0.38398	0	-0.0693905	-0.805572	0.174659	9.82621
	Max	-0.503292	-0.550189	-0.280069	-3.99628	-2.65787	1.79417	0.243885	-6.51129	1.36306	-1.69258	0	-2.40777	-0.626629	-1.58469	14.678
	IRF4_(M-17)	-0.500623	-0.152127	-1.08229	-1.951	-1.6884	0	-1.88608	-5.36126	-0.476423	-1.23614	0	-0.576438	-1.08439	0	13.1974
	BRF1	-1.60607	-2.10055	-1.85462	-3.29203	-3.293	-1.08513	-6.39349	-7.63865	-4.72605	-2.34261	-0.501727	-10.33	-3.76077	-5.82366	49.823
	2013-10-02	-0.385115	-0.0932467	-0.691828	-3.99628	-3.99778	0.616907	0.0865628	-9.02883	1.16713	-2.82483	0	-0.0351291	-0.350183	0.38949	9.00378
	GATA-2	0.792788	-1.50414	-2.1024	-2.57211	-2.34949	0.444239	-0.40261	-5.6943	-0.172668	-0.0792123	0.253391	-1.39544	-1.99592	-0.654868	20.1969
	eGFP-JunB	-0.249666	0	-0.500027	-1.02325	-1.02344	0	-2.33773	-3.74855	-1.2863	-0.747581	0	0.121018	-0.249855	0.454413	9.30659
	BATF	-0.184797	0.361336	-0.994395	-1.46497	-1.15789	0.185189	-1.80012	-5.58997	-0.349021	-1.23614	0	0	-0.276348	0.427949	9.83642
	c-Jun	0	0.973166	-1.23824	-0.651402	-0.21078	-0.185189	0.317561	-5.04656	0.566715	-1.02522	0	-0.0446854	0.0828303	0	3.22688
	NRSF	0	-0.395386	-0.994395	-2.587	-3.52866	0.505511	1.32113	-5.84524	1.67843	-1.24598	0.253391	-0.709478	-0.702587	-0.180717	6.24465
	GATA-1	0.13249	0	-0.610888	-1.23558	-1.54841	0.505511	0.771315	-2.13025	1.14419	-1.7171	0.81449	-0.615933	-0.075465	-0.364251	5.35193
	PGC1A	0	0	0	0	-0.498701	0	-0.49859	-0.498593	-0.803633	0	0	0	-0.498681	0.249074	2.09538
	TBP	-2.85627	-1.75134	-3.5292	-9.08616	-6.89944	0.299156	-1.06873	-17.3904	-0.0990423	2.39835	-0.253391	-10.0338	-4.84085	-3.87773	81.2543
	EBF	-0.805092	-0.152127	0.184555	-0.279024	-0.59192	0.751544	0.308864	-2.57665	0.384626	-1.34537	0	-0.221478	0.117823	-0.0991744	0.785167
	SRF	-0.249666	0	-1.34669	-2.81797	-1.47501	1.26037	0	-4.14782	0.685188	-0.747581	0.501727	0.309538	-0.501181	0.375894	3.87543
	HMGN3	-0.249666	0	-1.08229	-1.23424	-2.09547	1.7357	2.43065	-3.57326	3.43808	-0.152027	0.501727	-1.34816	-0.249855	-0.901253	0.359845
	TAF1	-1.96779	0.264788	-0.608739	-4.40036	-5.16245	2.65997	1.77105	-6.90779	4.8782	-1.42672	0	-0.894969	-0.0542104	-1.17372	2.64696
	PRDM1_(Val90)	0	0	0	-0.498692	0.498701	0	0	-0.80354	0.249091	0	0	-0.184032	-0.498681	0	2.09538
	TFIIIC-110	-2.1078	-2.82876	-1.96062	-4.17303	-4.74896	-1.61068	-9.29862	-9.99578	-5.78968	2.02961	-0.501727	-13.3697	-5.4348	-7.32338	71.1945
	CEBPB	-1.93325	-0.460676	-0.709637	-5.83239	-2.22169	0.231448	-2.62037	-10.9341	-0.871621	-3.90905	0.619143	-2.40667	-0.459822	-2.76512	52.7012
	SETDB1	-0.184797	-0.320786	-1.60323	-0.210723	0	-0.249994	-0.402121	-2.35084	-0.262067	-0.592654	0.81449	0.861746	-0.879231	1.69724	0.531566
	HNF4G_(SC-6558)	-0.500623	0.184472	0	-0.991729	-0.131799	0.59692	-0.0825689	-1.54163	0	-0.747581	0	-0.320269	-0.117823	-0.184537	3.63583
	Pol3	-1.08337	-1.85324	-1.34669	-2.57894	-1.24352	-1.08513	-5.58904	-5.81839	-3.80793	-2.09857	-0.501727	-7.42894	-3.05466	-4.49382	35.4168
	BCL3	-0.184797	0.279802	-0.152221	-2.09513	-2.3386	0.249994	-0.402121	-4.49019	-0.0695516	-1.60122	0.501727	1.83199	0.0874093	2.27756	0.0928701
	Znf143_(16618-1-AP)	0	0.499821	-0.804579	-0.746822	-1.59959	0.751544	1.47209	-1.46122	2.62181	-0.804213	0.501727	-1.34472	0.151833	-2.57399	1.0849
	GTF2F1_(RAP-74)	-0.996372	-0.610105	-1.47264	-4.22977	-3.76354	0.132984	-1.39007	-9.67865	-0.245223	-3.06383	0.501727	-0.683165	-1.39777	0.0981085	25.3492
	NANOG_(SC-33759)	-0.805092	-0.184472	-0.804579	-1.84921	-1.3443	0.249994	0.166035	-2.12906	0.432281	-1.08152	0	-1.08315	-0.591749	-0.462713	7.40666
	MafK_(ab50322)	-0.385115	0.118175	-0.280069	-1.35082	-0.651622	0.386197	-2.27895	-0.775278	-1.23902	-0.250437	-0.501727	0.420899	-0.175162	0.950057	4.71045
	Nrf1	-1.34855	-1.23722	-1.60323	-1.91181	-3.52866	0.69759	-0.942794	-5.27129	-0.0629653	-1.85177	-0.501727	-4.07806	-2.42179	-1.81358	24.5257
	THAP1_(SC-98174)	-0.805092	-0.748016	-1.34669	-2.33815	-2.3386	0	-1.66814	-4.212	-1.22445	-1.34537	0	-3.00616	-1.47445	-1.41526	19.4849
	HSF1	-0.749612	-2.58774	-2.34756	-3.26543	-3.82271	-1.35157	-8.51412	-8.9991	-5.28205	-2.82483	-0.501727	-10.4959	-4.46066	-5.18714	59.1303
	MEF2C_(SC-13268)	-0.805092	0	-0.804579	-1.59941	-1.59959	0.751544	-1.68299	-3.04703	-1.46223	-1.34537	0	0.915347	0	1.72053	3.42372
	JunD	-1.24121	1.34864	0	-2.99458	-2.57347	0.444239	0.0802181	-6.75994	0.964726	-2.42953	-0.501727	0.499893	0.841588	0.0435455	3.4367
	CHD2_(N-1250)	-1.60607	-0.973166	-1.48035	-3.99628	-3.76354	0.282116	-0.513927	-7.44452	0.0506917	-2.82483	0	-1.47426	-1.31567	-0.239313	23.5673
	Sin3Ak-20	-1.48451	-0.087853	0.0933827	-4.4628	-4.23148	0.253202	0.935623	-6.51724	2.22652	-2.14345	0.81449	0.197283	0	0.0423397	4.69639
	TR4	-0.805092	0	-0.804579	-1.59941	-1.59959	0	-0.0786223	-3.04703	0.46292	-0.804213	0	1.41728	-0.131758	1.96495	-1.08087
	p300	-0.280846	-0.228843	-0.691828	-3.35675	-2.34949	1.18146	0.428796	-3.86147	0.485765	-1.69258	0	0.163238	-0.89322	0.831135	4.6462
	ZNF263	0.612375	-0.211635	-0.691828	-2.15596	-2.13387	2.64034	0.422266	-3.79391	0.495261	-3.30181	0	-1.08481	-0.720324	-0.768659	9.29982
	YY1_(C-20)	-1.48451	-0.0759667	-0.467511	-4.55234	-3.49379	0.119154	-0.0714944	-8.92344	0.858312	-3.05253	0	-1.63592	-0.345897	-1.4575	27.6263
	ZBTB7A_(SC-34508)	-0.749612	-1.60226	0.321034	-1.46497	-2.09547	0.751544	1.587	-3.80309	2.59653	-0.592654	0.501727	-2.18984	-0.808468	-1.39194	4.51105
	STAT3	-0.749612	0.118175	-0.994395	-2.36148	-1.70739	0.505511	-0.577643	-5.40211	0.124759	-1.4686	1.38311	0.180258	-0.166675	0.490044	5.24514
	GATA3_(SC-268)	-0.184797	0	-0.500027	-1.24325	-0.607973	0.185189	-0.565901	-3.57326	0	-0.992991	0	0.464672	-0.547662	1.24871	3.44273
	BCL11A	-1.08337	0.501466	-0.804579	-1.84921	-0.746898	0.386197	-0.752965	-3.98062	0.0826536	-1.34537	-0.501727	1.41454	-0.107451	1.58469	0.210765
	YY1	-1.85864	0.388662	-0.610888	-4.69544	-3.82271	0.444239	-0.039158	-5.46795	0.964534	-2.90073	-0.253391	-0.316575	0	-0.515053	12.7642
	eGFP-JunD	-0.249666	-0.132083	-1.60323	-1.68794	-1.46533	0	0.121186	-2.55794	0.214582	-0.279518	0.501727	-1.32978	-0.547662	-0.542562	10.3016
	BAF170	0	0	-0.498892	-0.498692	-0.803916	0	-0.151665	-0.319582	0.184112	-0.498787	0	-0.88168	-0.249175	-0.383179	2.81373
	STAT2	-0.49904	0	-0.804579	-1.34418	-0.746898	0.249994	-0.499706	-1.7099	-0.107307	-1.08152	0.501727	0.364742	-0.151833	0.462713	3.42372
	BRF2	0	-0.249394	-0.804579	-0.746822	0.151869	-0.49928	-1.7098	-2.33354	-0.990773	-0.804213	0	2.05372	-0.499178	2.8162	-0.151865
	KAP1	-1.60607	-1.08912	-2.34756	-1.49503	-0.905198	0.132984	-1.7784	-4.86913	-1.1172	-1.69258	0	-0.993437	-1.94984	-0.234037	24.3292
	SUZ12	-0.805092	-0.804401	-0.804579	-1.08082	-0.803916	4.91841	0.384094	-2.33354	0.649724	0	0	-1.28441	-1.08075	-0.49934	-1.34427
	NFKB	-1.7266	-1.96453	-1.50671	-3.84509	-4.07384	1.3557	0.518856	-10.7608	2.32722	-4.4822	0	-3.16329	-3.11407	-1.43145	28.1293
	STAT1	0	-0.807809	-1.60323	-2.81797	-2.42325	0.386197	-1.79738	-2.09991	-0.349021	-1.85177	0	-0.913993	-1.70615	-0.402597	18.6114
	FOXA1_(C-20)	-0.152495	-0.439966	-0.280069	-0.972608	0.069822	1.03556	-0.0962659	-3.32381	0.490676	-1.95555	0	-0.185376	-0.433338	0.0506377	5.64143
	ETS1	-1.48451	-0.755941	-1.69777	-4.92776	-4.74896	-0.814017	-1.34846	-10.8387	-0.485765	-3.13561	0	-1.80484	-1.18157	-0.541719	39.2054
	SIX5	-0.805092	-0.384223	-0.249463	-1.59941	-1.3443	0.501593	-0.196084	-2.41535	0.562807	-1.34537	0.501727	0.689519	-0.131758	1.23803	0.117861
	ELF1_(SC-631)	-1.25333	-0.410504	-1.71929	-6.08612	-4.40304	1.17381	0.432021	-7.72639	1.33574	-3.28087	0	-2.80338	-1.12338	-1.69001	31.3799
	TAL1_(SC-12984)	0.694014	0	0	-0.991729	-1.84946	-0.49928	-0.0751829	-0.968534	0.501129	-0.38398	0.81449	-0.401587	0.117823	-0.196193	3.23867
	GCN5	-0.49904	0.384223	-0.498892	-1.34418	-1.08089	0	-1.7098	-2.09156	-0.990773	-0.804213	0	2.0352	0	2.8162	-1.08087
	MEF2A	-1.08337	-0.279802	-1.85462	-2.81797	-1.91239	0.185189	-1.81395	-6.27451	-0.418375	-2.09857	0	-0.0901417	-1.74716	0.81128	17.1323
