# Supplementary material for: Systematic classification of non-coding RNAs by epigenomic similarity
Source: BMC Bioinformatics. 2013 Oct 9;14(Suppl 14):S2. doi: 10.1186/1471-2105-14-S14-S2 (PMC3851203; doi:10.1186/1471-2105-14-S14-S2)
Supplement: Additional file 5 — Epigenomic elements statistically significantly associated with tRNA and piRNA classes. Regular & red font indicates enriched associations, italics & gree indicates depleted associations. Common transcription factors for both tRNA and piRNA classes are not colored, as they show enriched associations with tRNA and depleted associations with piRNA classes. [file 1471-2105-14-S14-S2-S5.xlsx]

## Sheet: Table S5
Supplemental Table 5. Epigenomic elements statistically significantly associated with tRNA and piRNA classes. Regular & red font indicates enriched associations, italics & gree indicates depleted associations. Common transcription factors for both tRNA and piRNA classes are not colored, as they show enriched associations with tRNA and depleted associations with piRNA classes.
ncRNA Class	Transcription Factors		Histone Marks		Chromatin States
	tRNA-specific		Cell Type
tRNA	E2F4, E2F6_(H-50), eGFP-JunB, eGFP-JunD, ELK4, FOXA1_(C-20), FOXA1_(SC-101058), GABP, GATA-1, HDAC2_(SC-6296), HNF4A_(H-171), MafK_(ab50322), NANOG_(SC-33759), p300, POU5F1_(SC-9081), RXRA, SMC3_(ab9263), SREBP2, STAT1, TCF4, USF1_(SC-8983), USF2, ZBTB7A_(SC-34508), ZNF263		Gm12878	H2az, H3k4me2, H3k4me3, H3k9ac	1_Active Promoter, 14_Repetitive/CNV, 2_Weak Promoter, 3_Poised Promoter; 10_Txn Elongation, 11_Weak Txn, 13_Heterochrom/lo, 9_Txn Transition
			H1hESC	H3k4me2, H3k4me3	1_Active Promoter, 15_Repetitive/CNV, 2_Weak Promoter, 6_Weak Enhancer; 10_Txn Elongation, 11_Weak Txn, 13_Heterochrom/lo, 9_Txn Transition
			HepG2	H2az, H3k4me2, H3k4me3	1_Active Promoter, 14_Repetitive/CNV, 2_Weak Promoter; 10_Txn Elongation, 11_Weak Txn, 9_Txn Transition
			HMEC	H3k4me2, H3k4me3	1_Active Promoter, 14_Repetitive/CNV, 2_Weak Promoter, 3_Poised Promoter; 10_Txn Elongation, 13_Heterochrom/lo, 7_Weak Enhancer, 9_Txn Transition
			HSMM	H2az, H3k4me2, H3k4me3	1_Active Promoter, 14_Repetitive/CNV, 2_Weak Promoter, 3_Poised Promoter, 6_Weak Enhancer; 10_Txn Elongation, 11_Weak Txn, 9_Txn Transition
			HUVEC	H3k4me2, H3k4me3	1_Active Promoter, 14_Repetitive/CNV, 2_Weak Promoter, 3_Poised Promoter, 6_Weak Enhancer; 10_Txn Elongation, 13_Heterochrom/lo, 7_Weak Enhancer, 9_Txn Transition
			K562	Ctcf, H2az, H3k27ac, H3k4me2, H3k4me3, H3k9ac	1_Active Promoter, 14_Repetitive/CNV, 2_Weak Promoter; 10_Txn Elongation, 11_Weak Txn, 13_Heterochrom/lo, 9_Txn Transition
			NHEK	Ctcf, H3k4me2, H3k4me3, H3k9ac	1_Active Promoter, 14_Repetitive/CNV, 2_Weak Promoter, 3_Poised Promoter, 6_Weak Enhancer; 10_Txn elongation, 13_Heterochrom/lo
			NHLF	Ctcf, H3k4me2, H3k4me3	1_Active Promoter, 14_Repetitive/CNV, 2_Weak Promoter, 3_Poised Promoter, 6_Weak Enhancer; 10_Txn Elongation, 11_Weak Txn, 9_Txn Transition
	Common to Both		HeLa-S3	Ctcf, H3k27ac, H3k27ac, H3k4me2, H3k4me3, H3k9ac
	BATF, BCLAF1_(M33-P5B11), BDP1, BRCA1_(C-1863), BRF1, CEBPB, c-Fos, CHD2_(N-1250), c-Myc, Egr-1, ELF1_(SC-631), ETS1, FOSL2, GATA-2, GR, GTF2F1_(RAP-74), HSF1, IRF1, IRF4_(M-17), KAP1, Max, MEF2A, Mxi1_(bHLH), NFKB, Nrf1, NRSF, OCT2, p300_(N-15), PAX5-C20, Pol2, Pol2(phosphoS2), Pol3, POU2F2, RFX5_(N-494), RPC155, Sin3Ak-20, STAT3, TAF7_(SQ-8), TBP, TCF12, TFIIIC-110, THAP1_(SC-98174), USF-1, YY1…		HSMMtube	Ctcf, H2az, H3k4me2, H3k4me3,
			NHA	H3k4me3
			NHDF-Ad	H3k4me2, H3k4me3
			Osteobl	H2az, H3k4me2
piRNA			Gm12878	H2az, H3k27ac, H3k4me1, H3k4me2, H3k4me3, H3k79me2, H3k9ac, H4k20me1	12_Repressed, 13_Heterochrom/lo; 1_Active Promoter, 10_Txn Elongation, 11_Weak Txn, 1_Weak Promoter, 4_Strong Enhancer, 6_Weak Enhancer
			H1hESC	H3k27ac, H3k27me3, H3k36me3, H3k4me1, H3k4me2, H3k4me3, H3k9ac	12_Repressed, 13_Heterochrom/lo, 14_Repetitive/CNV, 8_Insulator; 1_Active Promoter, 10_Txn Elongation, 11_Weak Txn, 2_Weak Promoter, 3_Poised Promoter, 6_Weak Enhancer, 9_Txn Transition
			HepG2	H2az, H3k27ac, H3k4me2, H3k4me3, H3k79me2, H3k9ac, H4k20me1	12_Repressed, 8_Insulator; 1_Active Promoter, 10_Txn Elongation, 2_Weak Promoter, 9_Txn Transition
			HMEC	H3k27ac, H3k4me1, H3k4me2, H3k4me3, H3k9ac, H4k20me1	12_Repressed, 13_Heterochrom/lo; 1_Active Promoter, 10_Txn Elongation, 11_Weak Txn, 2_Weak Promoter, 4_Stong Enhancer, 5_Strong Enhancer, 6_Weak Enhancer, 7_Weak Enhancer, 9_Txn Transition
			HSMM	H2az, H3k27ac, H3k36me3, H3k4me1, H3k4me2, H3k4me3, H3k79me2, H3k9ac, H4k20me1	12_Repressed, 13_Heterochrom/lo; 1_Active Promoter, 10_Txn Elongation, 11_Weak Txn, 2_Weak Promoter, 4_Strong Enhancer, 5_Strong Enhancer, 6_Weak Enhancer, 9_Txn Transition
			HUVEC	H3k27ac, H3k4me1, H3k4me2, H3k4me3, H3k9ac, H4k20me1, Pol2b	12_Repressed, 13_Heterochrom/lo; 1_Active Promoter, 10_Txn Elongation, 11_Weak Txn, 2_Weak Promoter, 3_Poised Promoter, 4_Strong Enhancer, 5_Strong Enhancer, 6_Weak Enhancer, 7_Weak Enhancer, 9_Txn Transition
			K562	H2az, H3k27ac, H3k36me3, H3k4me2, H3k4me3, H3k79me2, H3k9ac, H4k20me1, Pol2b	12_Repressed, 8_Insulator; 1_Active Promoter, 10_Txn Elongation, 11_Weak Txn, 13_Heterochrom/lo
			NHEK	H3k27ac, H3k36me3, H3k4me1, H3k4me2, H3k4me3, H3k9ac, H4k20me1, Pol2b	12_Repressed; 1_Active Promoter, 10_Txn Elongation, 11_Weak Txn, 2_Weak Promoter, 3_Poised Promoter, 4_Strong Enhancer, 5_Strong Enhancer, 6_Weak Enhancer, 7_Weak Enhancer, 9_Txn Transition
			NHLF	H3k27ac, H3k36me3, H3k4me1, H3k4me2, H3k4me3, H3k9ac	12_Repressed; 1_Active Promoter, 10_Txn Elongation, 2_Weak Promoter, 3_Poised Promoter, 4_Strong Enhancer, 5_Strong Enhancer, 6_Weak Enhancer, 7_Weak Enhancer, 9_Txn Transition
	piRNA-specific		HSMMtube	H2az, H3k27ac, H3k4me2, H3k4me3, H3k79me2, H3k9ac, H4k20me1
	BCL11A, BCL3, c-Jun, CCNT2, HA-E2F1, HEY1, JunD, Pol2-4H8, Pol2(b), SP1, SRF, TAF1, ZBTB33		NHA	H3k27ac, H3k36me3, H3k4me1, H3k4me3
			NHDF-Ad	H3k27ac, H3k36me3, H3k4me2, H3k4me3, H3k9ac
			Osteobl	H2az, H3k27ac, H3k36me3, H3k4me1, H3k4me2
			HeLa-S3	H3k27ac, H3k36me3, H3k4me2, H3k4me3, H3k79me2, H3k9ac, H4k20me1, Pol2b
