# Supplementary material for: Systematic classification of non-coding RNAs by epigenomic similarity
Source: BMC Bioinformatics. 2013 Oct 9;14(Suppl 14):S2. doi: 10.1186/1471-2105-14-S14-S2 (PMC3851203; doi:10.1186/1471-2105-14-S14-S2)
Supplement: Additional file 6 — Epigenomic elements statistically significantly associated with ncRNA classes other that tRNA and piRNA classes. Regular & red font indicates enriched associations, italics & green indicates depleted associations. [file 1471-2105-14-S14-S2-S6.xlsx]

## Sheet: Table S6
Supplemental Table 6. Epigenomic elements statistically significantly associated with ncRNA classes other that tRNA and piRNA classes. Regular & red font indicates enriched associations, italics & green indicates depleted associations.
ncRNA Class	Transcription Factors		Histone Marks		Chromatin States
			Cell Type
7SK			Gm12878	H3k79me2	13_Heterochrom/lo; 1_Active Promoter
			HeLa-S3	H3k4me2, H3k4me3, H3k9ac
			HepG2	H3k9ac	13_Heterochrom/lo; 1_Active Promoter, 10_Txn Elongation
			HMEC	H3k4me2	13_Heterochrom/lo; 1_Active Promoter, 10_Txn Elongation, 2_Weak Promoter
			HSMM	H3k4me2	13_Heterochrom/lo
			HUVEC	H3k4me2, H3k4me3	13_Heterochrom/lo; 2_Weak Promoter
			K562	H3k4me2, H3k4me3, H3k9ac	13_Heterochrom/lo; 1_Active Promoter, 9_Txn Transition
			NHDF-Ad	H3k4me2
			NHEK	H3k4me3, H3k9ac	13_Heterochrom/lo
			H1hESC		13_Heterochrom/lo; 10_Txn Elongation, 2_Weak Promoter
			HSMMtube
			NH-A
			NHLF		13_Heterochrom/lo; 1_Active Promoter, 10_Txn Elongation
			Osteobl
CD.box			Gm12878	H3k4me3, H3k79me2, H3k9ac	1_Active Promoter, 4_Strong Enhancer
			H1hESC	H3k27ac, H3k36me3, H3k4me2, H3k4me3, H3k9ac	10_Txn Elongation, 4_Strong Enhancer, 9_Txn Transition; 11_Weak Txn, 3_Poised Promoter, 7_Weak Enhancer
			HeLa-S3	H3k27ac, H3k36me3, H3k4me2, H3k4me3, H3k79me2, H3k9ac, H4k20me1, Pol2b
			HepG2	H3k27ac, H3k4me2, H3k4me3, H3k79me2, H3k9ac, H3k20me1	9_Txn Transition; 11_Weak Txn, 12_Repressed
			HMEC	H3k27ac, H3k4me2, H3k4me3, H3k9ac, H4k20me1	4_Strong Enhancer, 9_Txn Transition; 13_Heterochrom/lo
			HSMM	H3k4me2, H3k4me3, H3k79me2, H3k9ac	10_Txn Elongation, 9_Txn Transition; 13_Heterochrom/lo
	Pol2, Pol2-4H8		HSMMtube	H3k4me2, H3k4me3, H3k79me2
			HUVEC	H3k4me2, H3k4me3, H3k9ac	4_Strong Enhancer, 9_Txn Transition; 13_Heterochrom/lo
			K562	H3k27ac, H3k36me3, H3k4me2, H3k4me3, H3k79me2, H3k9ac, H4k20me1, Pol2b	4_Strong Enhancer; 11_Weak Txn, 12_Repressed
			NH-A	H3k27ac, H3k36me3, H3k4me3
			NHDF-Ad	H3k27ac, H3k36me3, H3k4me2, H3k4me3, H3k9ac
			NHEK	H3k27ac, H3k4me2, H3k4me3, H3k9ac, H4k20me1, Pol2b	4_Strong Enhancer, 9_Txn Transition; 12_Repressed
			NHLF	H3k4me2, H3k4me3	1_Active Promoter, 4_Strong Enhancer, 9_Txn Transition; 12_Repressed, 13_Heterochrom/lo
			Osteobl	H3k36me3, H3k4me2
HACA.box			Gm12878	H3k79me2	10_Txn Elongation, 9_Txn Transition; 12_Repressed
			HeLa-S3	H3k36me3, H3k79me2
			HepG2	H3k79me2	10_Txn Elongation, 9_Txn Transition; 12_Repressed
			K562	H2k79me2	10_Txn Elongation, 4_Strong Enhancer, 9_Txn Transition; 12_Repressed
			NHEK	H4k20me1	10_Txn Elongation, 9_Txn Transition; 12_Repressed, 5_Strong Enhancer
			H1hESC		10_Txn Elongation, 9_Txn Transition; 3_Poised Promoter
			HMEC		10_Txn Elongation, 9_Txn Transition
			HSMM		10_Txn Elongation, 9_Txn Transition; 12_Repressed
			HSMMtube
			HUVEC		10_Txn Elongation, 9_Txn Transition
			NH-A
			NHDF-Ad
			NHLF		10_Txn Elongation, 4_Strong Enhancer
			Osteobl
lncRNA			H1hESC	H3k27me3, H3k4me2	1_Active Promoter, 12_Repressed, 6_Weak Enhancer, 3_Poised Promoter; 11_Weak Txn, 13_Heterochrom/lo
			HeLa-S3	H3k4me2, H3k4me3, H3k9ac
			HMEC	H3k4me2, H3k4me3	1_Active Promoter, 12_Repressed, 4_Strong Enhancer; 13_Heterochrom/lo
			HSMM	H2az, H3k27ac, H3k4me2, H3k4me3, H3k79me2, H3k9ac	1_Active Promoter, 2_Weak Promoter; 13_Heterochrom/lo
			HSMMtube	H2az, H3k27ac, H3k4me2, H3k4me3, H3k79me2, H3k9ac
			HUVEC	H3k27ac, H3k27me3, H3k4me2, H3k4me3, H3k9ac	1_Active Promoter, 12_Repressed, 4_Strong Enhancer; 13_Heterochrom/lo
	SUZ12		NH-A	H3k27ac, H3k27me3
			NHDF-Ad	H3k27ac, H3k4me2, H3k4me3, H3k9ac
			NHEK	H3k27me3, H3k4me2, H3k4me3	1_Active Promoter, 12_Repressed, 3_Poised Promoter; 13_Heterochrom/lo
			NHLF	H3k27ac, H3k4me2, H3k4me3, H3k9ac	1_Active Promoter, 12_Repressed; 13_Heterochrom/lo
			Osteobl	H3k4me2
			Gm12878		12_Repressed; 13_Heterochrom/lo
			HepG2		1_Active Promoter, 12_Repressed; 13_Heterochrom/lo
			K562
miRNA			H1hESC	H3k27me3, H3k4me2	1_Active Promoter, 11_Weak Txn, 7_Weak Enhancer, 6_Weak Enhancer, 3_Poised Promoter; 14_Repetitive/CNV, 13_Heterochrom/lo
			HMEC	H3k4me1, H3k4me2	1_Active Promoter, 11_Weak Txn, 10_Txn Elongation; 13_Heterochrom/lo
			HSMM	H3k27ac, H3k4me2, H3k4me3, H3k79me2	9_Txn Transition, 4_Strong Enhancer; 13_Heterochrom/lo
			HSMMtube	H2az, H3k27ac, H3k4me2, H3k4me3, H3k9ac
			HUVEC	H3k27ac, H3k4me1	11_Weak Txn, 10_Txn Elongation; 13_Heterchrom/lo
			NH-A	H3k27ac
	Pol2; BDP1, BRF1, HSF1, p300_(N-15), Pol3, RPC155, TFIIIC-110		NHDF-Ad	H3k4me2, H3k4me3
			NHEK	H3k4me1, H3k4me2	10_Txn Elongation; 8_Insulator, 13_Heterochrom/lo
			NHLF	H3k27ac, H3k4me2, H3k4me3, H3k9ac	1_Active Promoter, 10_Txn Elongation, 9_Txn Transition, 5_Strong Enhancer; 12_Repressed, 13_Heterochrom/lo
			Osteobl	H3k27ac, H3k4me2
			Gm12878		1_Active Promoter; 13_Heterochrom/lo
			HeLa-S3
			HepG2		1_Active Promoter, 10_Txn Elongation; 13_Heterochrom/lo
			K562		13_Heterochrom/lo
pri.miRNA			H1hESC	H3k4me2	1_Active Promoter, 11_Weak Txn, 7_Weak Enhancer, 6_Weak Enhancer, 3_Poised Promoter; 14_Repetitive/CNV, 13_Heterochrom/lo
			HMEC	H3k4me1	1_Active Promoter; 13_Heterochrom/lo
			HSMM	H2az	1_Active Promoter; 13_Heterochrom/lo
			HSMMtube	H2az
			HUVEC	H3k27ac, H3k4me1	1_Active Promoter, 10_Txn Elongation; 13_Heterochrom/lo
			NHDF-Ad	H3k4me2, H3k4me3
	HA-E2F1, Pol2, TAF1; BDP1, BRF1, HSF1, RPC155, TFIIIC-110		NHEK	H3k4me1	1_Active Promoter, 6_Weak Enhancer, 5_Strong Enhancer; 13_Heterochrom/lo
			NHLF	H3k9ac	1_Active Promoter, 10_Txn Elongation, 6_Weak Enhancer, 5_Strong Enhancer; 13_Heterochrom/lo
			Gm12878		1_Active Promoter; 13_Heterochrom/lo
			HeLa-S3
			HepG2		1_Active Promoter, 2_Weak Promoter; 13_Heterochrom/lo
			K562		6_Weak Enhancer
			NH-A
			Osteobl
rRNA			Gm12878	H3k4me3, H3k79me2, H3k9ac	13_Heterochrom/lo; 1_Active Promoter, 4_Strong Enhancer
			HeLa-S3	H3k27ac, H3k4me2, Hek4me3, H3k79me2, H3k9ac
			HepG2	H3k27ac, H3k4me2, H3k4me3, H3k79me2, H3k9ac	13_Heterochrom/lo; 2_Weak Promoter, 9_Txn Transition
			HMEC	H3k4me3	13_Heterochrom/lo; 1_Active Promoter, 4_Strong Enhancer
			HSMM	H3k4me2, H3k4me3	13_Heterochrom/lo; 1_Active Promoter, 9_Txn Transition
			HSMMtube	H3k4me2, H3k4me3
	NFKB, Pol2		HUVEC	H3k4me2, H3k4me3, H3k9ac	13_Heterochrom/lo; 1_Active Promoter, 4_Strong Enhancer
			K562	H3k27ac, H3k4me2, H3k4me3, H3k9ac	13_Heterochrom/lo; 4_Strong Enhancer
			NH-A	H3k4me3
			NHDF-Ad	H3k4me2, H3k4me3
			NHEK	H3k27ac, H3k4me3, H3k9ac	13_Heterochrom/lo; 1_Active Promoter
			Osteobl	H3k4me2
			H1hESC		13_Heterochrom/lo; 1_Active Promoter, 2_Weak Promoter
			NHLF		13_Heterochrom/lo; 1_Active Promoter, 10_Txn Elongation
scaRNA			Gm12878
			H1hESC		10_Txn Elongation
			HeLa-S3
			HepG2
			HMEC
			HSMM
			HSMMtube
			HUVEC
			K562		13_Heterochrom/lo
			NH-A
			NHDF-Ad
			NHEK		10_Txn Elongation
			NHLF
			Osteobl
snoRNA			Gm12878	H3k4me3, H3k79me2, H3k9ac, H4k20me1	1_Active Promoter, 10_Txn Elongation, 4_Strong Enhancer; 12_Repressed, 13_Heterochrom/lo
			H1hESC	H3k27ac, H3k36me3, H3k4me2, H3k4me3, H3k9ac	10_Txn Elongation, 9_Txn Transition, 4_Strong Enhancer; 11_Weak Txn, 7_Weak Enhancer, 14_Repetitive/CNV, 3_Poised Promoter
			HeLa-S3	H3k27ac, H3k36me3, H3k4me2, H3k4me3, H3k79me2, H3k9ac, H4k20me1, Pol2b
			HepG2	H3k27ac, H3k4me2, H3k4me3, Hk79me2, H3k9ac, H4k20me1	10_Txn Elongation, 4_Strong Enhancer, 9_Txn Transition; 11_Weak Txn, 12_Repressed
			HMEC	H3k27ac, H3k4me2, H3k4me3, H3k9ac, H4k20me1	10_Txn Elongation, 9_Txn Transition, 4_Strong Enhancer; 12_Repressed, 14_Repetitive/CNV, 13_Heterochrom/lo, 3_Poised Promoter
			HSMM	H3k36me3, H3k4me2, H3k4me3, H3k79me2, H3k9ac, H4k20me1	10_Txn Elongation, 9_Txn Transition; 12_Repressed, 13_Heterochrom/lo
	Pol2-4H8; BDP1, HSF1, RPC155, TBP, TFIIIC-110		HSMMtube	H3k36me3, H3k4me2, H3k4me3, Hk79me2, H3k9ac, H4k20me1
			HUVEC	H3k4me2, H3k4me3, H3k9ac	10_Txn Elongation, 9_Txn Transition, 4_Strong Enhancer; 12_Repressed, 14_Repetitive/CNV, 13_Heterochrom/lo
			K562	H3k27ac, H3k36me3, H3k4me2, H3k4me3, H3k79me2, H3k9ac, H4k20me1, Pol2b	10_Txn Elongation, 4_Strong Enhancer, 9_Txn Transition; 11_Weak Txn, 12_Repressed
			NH-A	H3k36me3, H3k4me3
			NHDF-Ad	H3k27ac, H3k36me3, H3k4me2, H3k4me3, H3k9ac
			NHEK	H3k27ac, H3k4me2, H3k4me3, H3k9ac, H4k20me1, Pol2b	10_Txn Elongation, 4_Strong Enhancer, 9_Txn Transition; 12_Repressed, 14_Repetitive/CNV, 3_Poised Promoter
			NHLF	H3k4me2, H3k4me3	10_Txn Elongation, 4_Strong Enhancer, 9_Txn Transition; 12_Repressed, 13_Heterochrom/lo
			Osteobl	H3k36me3, H3k4me2
snRNA			H1hESC	H3k27me3,	13_Heterochrom/lo; 2_Weak Promoter, 14_Repetitive/CNV, 6_Weak Enhancer, 3_Poised Promoter
			HUVEC	Hk327me3	1_Active Promoter, 12_Repressed, 14_Repetitive/CNV, 3_Poised Promoter
			Gm12878		12_Repressed, 14_Repetitive/CNV, 13_Heterochrom/lo
			HeLa-S3
			HepG2		13_Heterochrom/lo; 2_Weak Promoter, 12_Repressed, 3_Poised Promoter
			HMEC		1_Active Promoter, 12_Repressed, 14_Repetitive/CNV, 3_Poised Promoter
	BDP1, BRCA1_(C1863), BRF1, HSF1, Pol3, RPC155, TBP, TFIIIC-110		HSMM		12_Repressed, 14_Repetitive/CNV
			HSMMtube
			K562		13_Heterochrom/lo; 1_Active Promoter, 2_Weak Promoter, 12_Repressed, 14_Repetitive/CNV
			NH-A
			NHDF-Ad
			NHEK		11_Weak Txn, 13_Heterochrom/lo; 2_Weak Promoter, 12_Repressed, 14_Repetitive/CNV, 3_Poised Promoter
			NHLF		11_Weak Txn, 13_Heterochrom/lo; 2_Weak Promoter, 12_Repressed, 14_Repetitive/CNV
			Osteobl
spliceosome			Gm12878	H3k4me2, H3k4me3, H3k79me2, H3k9ac	13_Heterochrom/lo; 1_Active Promoter, 2_Weak Promoter, 12_Repressed, 9_Txn Transition
			H1hESC	H3k36me3, H3k4me2, H3k4me3, H3k9ac	11_Weak Txn, 13_Heterochrom/lo; 2_Weak Promoter, 10_Txn Elongation, 14_Repetitive/CNV, 3_Poised Promoter, 9_Txn Transition
			HeLa-S3	H3k27ac, H3k36me3, H3k4me2, H3k4me3, H3k79me2, H3k9ac
			HepG2	H3k27ac, H3k4me2, H3k4me3, H3k79me2, H3k9ac	11_Weak Txn, 13_Heterochrom/lo; 2_Weak Promoter, 12_Repressed, 9_Txn Transition
			HMEC	H3k4me2, H3k4me3, H3k9ac, H4k20me1	13_Heterochrom/lo; 1_Active Promoter, 2_Weak Promoter, 10_Txn Elongation, 14_Repetitive/CNV, 4_Strong Enhancer
			HSMM	H3k4me2, H3k4me3, H3k79me2, H3k9ac	13_Heterochrom/lo; 1_Active Promoter, 2_Weak Promoter, 12_Repressed, 14_Repetitive/CNV, 9_Txn Transition
	BDP1, BRF1, HSF1, Pol3, POU2F2, RPC155, TFIIIC-110		HSMMtube	H3k4me2, H3k4me3, H3k79me2, H3k9ac
			HUVEC	H3k4me2, H3k4me3, H3k9ac	13_Heterochrom/lo; 1_Active Promoter, 2_Weak Promoter, 10_Txn Elongation, 14_Repetitive/CNV, 9_Txn Transition, 4_Strong Enhancer
			K562	H3k27ac, H3k36me3, H3k4me2, H3k4me3, H3k79me2, H3k9ac, H4k20me1, Pol2b	11_Weak Txn, 13_Heterochrom/lo; 1_Active Promoter, 8_Insulator, 2_Weak Promoter, 14_Repetitive/CNV, 4_Strong Enhancer, 9_Txn Transition
			NH-A	H3k36me3, H3k4me3
			NHDF-Ad	H3k27ac, H3k36me3, H3k4me2, H3k4me3, H3k9ac
			NHEK	H3k27ac, H3k36me3, H3k4me1, H3k4me2, H3k4me3, H3k9ac, H4k20me1	11_Weak Txn, 13_Heterochrom/lo; 1_Active Promoter, 2_Weak Promoter, 12_Repressed, 14_Repetitive/CNV, 4_Strong Enhancer, 9_Txn Transition
			NHLF	H3k27ac, H3k4me2, H3k4me3, H3k9ac	11_Weak Txn, 13_Heterochrom/lo; 1_Active Promoter, 2_Weak Promoter, 10_Txn Elongation, 12_Repressed, 4_Strong Enhancer, 9_Txn Transition
			Osteobl	H3k36me3, H3k4me2
SRP.RNA			Gm12878	H3k4me3, H3k9ac	11_Weak Txn, 7_Weak Enhancer; 1_Active Promoter, 2_Weak Promoter
			H1hESC	H3k27ac, H3k4me2, H3k4me3, H3k9ac	11_Weak Txn; 1_Active Promoter, 2_Weak Promoter, 14_Repetitive/CNV, 3_Poised Promoter
			HeLa-S3	H3k27ac, H3k4me2, H3k4me3, H3k9ac
			HepG2	H3k4me2, H3k4me3, H3k9ac	11_Weak Txn, 13_Heterochrom/lo; 1_Active Promoter, 2_Weak Promoter
			HMEC	H3k27ac, H3k4me2, H3k4me3, H3k9ac	11_Weak Txn, 13_Heterochrom/lo; 1_Active Promoter, 2_Weak Promoter, 14_Repetitive/CNV, 6_Weak Enhancer, 4_Strong Enhancer
	CEBPB, ELF1_(SC-631), ETS1, GTF2F1_(RAP-74), HEY1, p300_(N-15), Pol2, Pol2-4H8, POU2F2, RPC155, Sin3Ak-20, TAF1, TAF7_(SQ-8), TBP, TFIIIC-110, YY1, YY1_(C-20)		HSMM	H2az, H3k27ac, H3k4me2, H3k4me3, H3k9ac	11_Weak Txn; 1_Active Promoter, 2_Weak Promoter, 4_Strong Enhancer
			HSMMtube	H2az, H3k4me2, H3k4me3, H3k9ac
			HUVEC	H3k4me2, H3k4me3, H3k9ac, Pol2b	11_Weak Txn, 13_Heterochrom/lo; 1_Active Promoter, 2_Weak Promoter, 14_Repetitive/CNV, 6_Weak Enhancer, 4_Strong Enhancer
			K562	H3k27ac, H3k4me2, H3k4me3, H3k9ac, Pol2b	11_Weak Txn; 1_Active Promoter, 4_Strong Enhancer
			NH-A	H3k27ac, H3k4me3
			NHDF-Ad	H3k27ac, H3k4me2, H3k4me3, H3k9ac
			NHEK	H3k4me2, H3k4me3, H3k9ac, Pol2b	11_Weak Txn, 13_Heterochrom/lo; 1_Active Promoter, 2_Weak Promoter, 14_Repetitive/CNV, 4_Strong Enhancer, 9_Txn Transition
			NHLF	H3k4me2, H3k4me3, H3k9ac	11_weak Txn, 13_Heterochrom/lo; 1_Active Promoter, 2_Weak Promoter, 4_Strong Enhancer
			Osteobl	H3k4me2
Y.RNA			Gm12878	H3k9ac	11_Weak Txn, 10_Txn Elongation; 1_Active Promoter
			H1hESC	H3k27ac, H3k36me3, H3k4me2, H3k4me3, H3k9ac	11_Weak Txn; 1_Active Promoter, 2_Weak Promoter, 14_Repetitive/CNV, 3_Poised Promoter, 9_Txn Transition, 4_Strong Enhancer
			HMEC	H3k4me3	11_Weak Txn; 1_Active Promoter, 2_Weak Promoter, 3_Poised Promoter, 4_Strong Enhancer
			HSMM	H3k4me3, H3k9ac	11_Weak Txn; 1_Active Promoter, 2_Weak Promoter
			K562	H4k20me1, Pol2b	11_Weak Txn; 1_Active Promoter, 12_Repressed, 4_Strong Enhancer, 15_Repetitive/CNV
	c-Myc, ELF1_(SC-631), ETS1, HEY1, Pol2, Pol2-4H8, Pol2(b), POU2F2, Sin3Ak-20, TAF1, TBP, TFIIIC-110		NH-A	H3k4me3
			NHDF-Ad	H3k4me3
			NHEK	H3k4me3, Pol2b	11_Weak Txn; 1_Active Promoter, 12_Repressed, 3_Poised Promoter
			HeLa-S3
			HepG2		11_Weak Txn; 1_Active Promoter, 2_Weak Promoter, 12_Repressed
			HSMMtube
			HUVEC		11_Weak Txn; 1_Active Promoter, 2_Weak Promoter, 14_Repetitive/CNV, 3_Poised Promoter, 4_Strong Enhancer
			NHLF		11_Weak Txn; 1_Active Promoter
			Osteobl
